# Supplementary material for: Analysis of Myc-Induced Histone Modifications on Target Chromatin
Source: PLoS One. 2008 Nov 5;3(11):e3650. doi: 10.1371/journal.pone.0003650 (PMC2574517; doi:10.1371/journal.pone.0003650)
Supplement: Table S1 — Genomic coordinates, PCR primers and qChIP data. The columns are defined by the following headings: Amplicon#: Each PCR amplicons is identified by the reference number of its 5′ primer in our laboratory database. X-axis Fig. 1– 6: Numbering of each locus/amplicon on the X-axis of all bar-graphs in figures 1– 6. These numbers correspond to increasing Myc binding, determined by the qChIP values in column Myc (−tet). Order Fig. 8: The number indicated the order of appearance of each locus in the clustering analysis of Fig. 8. Chr, Start, End: chromosomal coordinates of each PCR amplicon. Forward, Reverse: sequences of the corresponding PCR primers. Amplicon Seq, Length: sequence and length of each amplicon. Gene: name of the gene. For bi-directional promoters, the two genes are named. mRNA: Variation in mRNA levels for each gene. For bi-directional promoters, the data refer to the first gene listed. Data are represented as the ratio of mRNA levels in the two experimental conditions (−/+tet) normalized to 18S levels. ND: mRNA not detected (in either −tet or +tet). na: mRNA not addressed. All other columns: The numbers show qChIP data (expressed as % of input chromatin) for each protein or histone mark analyzed (indicated in the heading) with or without tetracylin (+tet, −tet). (0.27 MB XLS) [file pone.0003650.s001.xls]

## Sheet: Legend
Table S1: Genomic coordinates, PCR primers and qChIP data.
The columns are defined by the following headings:
Amplicon#: Each PCR amplicons is identified by the reference number of its 5’ primer in our laboratory database.
X-axis Fig. 1-6: Numbering of each locus/amplicon on the X-axis of all bar-graphs in figures 1-6.
These numbers correspond to increasing Myc binding, determined by the qChIP values in column Myc (-tet).
Order Fig. 8: The number indicated the order of appearance of each locus in the clustering analysis of Fig. 8.
Chr, Start, End: chromosomal coordinates of each PCR amplicon.
Forward, Reverse: sequences of the corresponding PCR primers.
Amplicon Seq, Length: sequence and length of each amplicon.
Gene: name of the gene. For bi-directional promoters, the two genes are named.
mRNA: Variation in mRNA levels for each gene. For bi-directional promoters, the data refer to the first gene listed.
Data are represented as the ratio of mRNA levels in the two experimental conditions (-/+tet) normalized to 18S levels.
ND: mRNA not detected (in either -tet or +tet). na: mRNA not addressed.
All other columns: The numbers show qChIP data (expressed as % of input chromatin)
for each protein or histone mark analyzed (indicated in the heading) with or without tetracylin (+tet, -tet).

## Sheet: Table S1
Amplicon #	X-axis Fig.1-6	Order Fig 8	Chr	Start	End	Forward	Reverse	Amplicon Seq	Length	Gene	mRNA	myc (+tet)	myc (-tet)	contol (+tet)	control (-tet)	H4 panac (+tet)	H4 panac (-tet)	H4K5ac (+tet)	H4K5ac (-tet)	H4K8ac (+tet)	H4K8ac (-tet)	H4K12ac (+tet)	H4K12ac (-tet)	H4K16ac (+tet)	H4K16ac (-tet)	H3 panac (+tet)	H3 panac (-tet)	H3K9ac (+tet)	H3K9ac (-tet)	H3K14ac (+tet)	H3K14ac (-tet)	H3K18ac (+tet)	H3K18ac (-tet)	H3K79me1 (+tet)	H3K79me1 (-tet)	H3K79me2 (+tet)	H3K79me2 (-tet)	H3K4me1 (+tet)	H3K4me1 (-tet)	H3K4me2 (+tet)	H3K4me2 (-tet)	H3K4me3 (+tet)	H3K4me3 (-tet)	H3K9me1(+tet)	H3K9me1 (-tet)	H3K9me2 (+tet)	H3K9me2 (-tet)	H3K9me3 (+tet)	H3K9me3 (-tet)
AP1577	1	1	chr11	111543087	111543236	CCCCTGCACGAGTCACG	TTTTGTTTCACGAGTATTCCAAGTG	CCCCTGCACGAGTCACGtgacagctctcccaccaccaccccccccaacttccccaccgtagcctcccagagccaggccccacggaaaggcagctttttcccggttttctcccgctctttcccctcCACTTGGAATACTCGTGAAACAAAA	150	TEX12	ND	0.00956465	0.0131582	0.0217336	0.0257017	1.06563	0.484495	0.900755	0.767953	1.0417	0.511992	0.629252	0.240574	3.43833	0.390814	0.155147	0.142228	0.217896	0.200412	0.607817	0.982663	0.243452	0.0905085	0.265016	0.124507	0.170958	0.155157	1.53965	0.931213	0.607817	0.247338	0.780089	0.477825	0.619346	0.319916	0.353631	0.176003	0.289988	0.112328
AP821	2	37	chr1	189508935	189509041	GTGATTTCTATTTTGGCAGGAGATGT	TTAATTGGGTTTGCATTTTTGATC	GTGATTTCTATTTTGGCAGGAGATGTgaccaaggactcctgaggaatgaccctatagacagacccagccacgtgcctagtagtGATCAAAAATGCAAACCCAATTAA	107	RGS2	0.0365356	0.0108356	0.0445611	0.0125079	0.0852845	0.167947	0.350413	0.146206	0.157905	0.261716	0.367835	0.169115	0.324689	0.355045	0.827671	0.0772712	0.151473	0.0632003	0.156814	0.326708	1.00495	0.0485655	0.122184	0.0396935	0.0619154	0.0833933	0.139383	1.01422	2.24107	0.832819	1.39197	1.00422	1.55523	0.00274255	0.632098	0.145537	0.505345	0.166369	0.719739
AP925	3	38	chr1	100896275	100896362	GTCCTGACCATGAGAGGAACTGAT	AAAGAAACCGGAATAGCCACTTC	GTCCTGACCATGAGAGGAACTGATgatccaatgggggagatagacctgcacgtgtttaataaaagGAAGTGGCTATTCCGGTTTCTTT	88	VCAM1	ND	0.00729907	0.0451831	0.0112891	0.263609	0.257405	1.74147	0.263654	1.50211	0.125151	0.910718	0.207633	1.62485	0.871825	6.68213	0.122607	0.486431	0.086696	0.933232	0.395599	3.2723	0.056803	0.543483	0.0988119	0.210388	0.0575959	0.747584	0.242274	1.48674	0.250366	1.7175	0.303993	3.03208	0.148346	1.08918	0.218882	2.24319	0.137252	1.34059
AP979	4	118	chr4	608199	608368	GGCCTCGTGCTGAGAGAACT	TCTTTTACTGCACTCAGCTGGTAGAC	GGCCTCGTGCTGAGAGAACTctgcgctcctgagggcacctggctgtcatgcacacgtgctcacacgaacacacacacctacacgtgcgcacactcacactccgtgcacacacgtatgtgcacactcatgcacgcgtgcacacacGTCTACCAGCTGAGTGCAGTAAAAGA	170	PDE6B	ND	0.00657829	0.0458139	0.0418066	0.0371179	3.5378	1.83857	0.780706	0.408551	3.01645	1.30911	1.15097	0.751887	4.66815	3.0921	1.38785	0.334155	0.703612	0.527992	4.35554	14.1094	0.59578	0.226658	0.316901	0.0750481	0.967847	0.275207	25.5384	12.1797	0.83674	0.828508	1.13512	1.13965	0.168376	0.348803	0.147659	0.171724	0.142323	0.243347
AP1495	5	44	chr9	69361728	69361814	TGAATACTCAGCTCATAACGACTGTTT	GCTCTCATTTTGCTCCACTGG	TGAATACTCAGCTCATAACGACTGTTTgcaccacgtgacagcctctccccttcttgtttttccagcCCAGTGGAGCAAAATGAGAGC	87	APBA1	ND	0.0111403	0.0508337	0.0116991	0.0702402	0.19313	0.213101	0.245723	0.209334	0.178185	0.130534	0.443695	0.307702	1.07002	2.47874	0.124796	0.0853543	0.0492969	0.307702	0.121383	1.71666	0.0864279	0.179196	0.0572649	0.0214685	0.0301362	0.716783	0.155245	0.192656	0.251328	0.351016	0.516787	0.682835	0.151536	0.34481	0.187925	0.370143	0.353912	0.0570921
AP949	6	41	chr4	75330486	75330604	CACCTGGCTCCACTACGTTGA	AGAGCTTTTGTCTCCTTCCTGGT	CACCTGGCTCCACTACGTTGAaacacacacacacacacacacacacacacacacacacacacacacacgtgatatttgcttttaagatcataaaacACCAGGAAGGAGACAAAAGCTCT	119	CXCL2	ND	0.0119398	0.0508337	0.0204211	0.0440999	0.287305	0.253297	0.336961	0.180354	0.373882	0.318398	0.271807	0.239634	1.2489	1.39368	0.121637	0.118989	0.0257489	0.327349	0.376482	0.81728	0.0563537	0.12753	0.0784269	0.0380021	0.0733354	0.472669	0.217475	0.247046	0.279448	0.251548	0.423564	0.610855	0.322553	0.272925	0.341918	0.357518	0.278627	0.36195
AP1001	7	62	chrX	40449363	40449517	CCAAATCTGTAAGCCTGCTCAAC	GAAGGGCAGGAATGATTACTGC	CCAAATCTGTAAGCCTGCTCAACacattctcacagggcaactctaaagaggaccaggtaacacctgcacgtgcagtggattacattataggagagaaaccctggacttagggaatctgaacctttcataatggGCAGTAATCATTCCTGCCCTTC	155	---	na	0.016538	0.0508337	0.00376479	0.0334498	0.221472	0.377944	0.330121	0.590867	0.381917	0.265603	0.0957355	0.157808	0.639581	1.67742	0.10332	0.362548	0.172563	3.49731	0.179891	8.14687	0.0434409	0.11877	0.0327938	0.0186833	0.166685	0.950162	0.893276	1.82033	0.165534	0.141242	0.292234	0.138336	0.0569106	0	0.0813008	0.689	0.0894309	0
AP1737	8	67	chr9	12683464	12683541	CTTCAGGATTGTGAGGTACTGGAA	CCCTTACACTAATGGAGTTTTGGC	CTTCAGGATTGTGAGGTACTGGAAagaagtcctatggggagtgggtggacacgtGCCAAAACTCCATTAGTGTAAGGG	78	TYRP1	ND	0.00648772	0.0583925	0.0121031	0.00921155	0.183446	6.11885	0.186399	0.198895	0.154084	0.104454	0.200744	0.588431	0.661325	0.40326	1.93647	4.6663	3.18972	4.66218	0.395961	1.62538	0.374602	1.04518	0.190472	0.167886	0.268581	0.456754	0.567686	1.21165	0.188604	0.230491	0.230595	0.268461	0.0998446	0.110362	0.153216	0.166164	0.0736306	0.0844801
AP1681	9	6	chrX	114617634	114617703	ACCATAGGTTTGGAATGCAGATAAC	TGGCTTCCACGTCATAGCTG	ACCATAGGTTTGGAATGCAGATAACctccacgtgtattaatgaaagaggtCAGCTATGACGTGGAAGCCA	70	PLS3	ND	0.0186062	0.0592077	0.0175099	0.0147678	0.125389	0.148984	0.270249	0.266124	0.126516	0.194017	0.245616	0.208577	1.18466	0.810472	0.143039	0.0701741	0.100445	0.053182	0.171286	0.205482	0.06098	0.06873	0.0992983	0.0500211	0.0635695	0.07895	0.214786	0.304368	0.0978833	2.66979	0.210826	0.649569	0.263805	0.212555	0.299334	0.296293	0.198611	0.270667
AP903	10	40	chr5	80565527	80565679	CACATTGATAATGAGACAAGTAACCGT	CAAGCTAGTGAAGAACAGGCCTCT	CACATTGATAATGAGACAAGTAACCGTctcccctccccaccatccttacctttcccaccggaggttaattaaaaaaaaaaaaaaaaaaaaaaaaacctatggaattggccccacgtgtttcacctgggcAGAGGCCTGTTCTTCACTAGCTTG	153	CKMT2	ND	0.00549345	0.0600342	0.0124	0.0589387	1.64312	2.19469	4.16608	0.282247	4.67338	3.04003	0.452641	0.579958	1.86147	2.40164	0.206819	0.245538	0.0506407	1.20082	0.523565	1.08224	0.0632163	0.0352562	0.194355	0.165513	0.035561	0.0804379	3.12978	7.71706	0.276709	0.36199	0.276709	0.359489	0.210987	0.435759	0.158757	0.292435	0.0954849	0.21603
AP967	11	63	chr11	102251365	102251467	GGATCTGAGCCGGTACAACAC	CAGCTCCCTAGAGAAATGTGATACAG	GGATCTGAGCCGGTACAACACgtggaataaacaatgaagtcgatgttacaaatttttttttgctacatgtaaaatctCTGTATCACATTTCTCTAGGGAGCTG	103	MMP12	ND	0.0115331	0.064343	0.00917426	0.0430367	0.194839	0.146754	0.331292	0.214885	0.240282	0.158212	0.185611	0.197711	0.737316	1.29367	0.184329	0.1562	0.093451	0.409367	0.239875	0.387285	0.0497332	0.0897134	0.092377	0.0257759	0.151812	0.105219	0.150387	0.223432	0.186902	0.325666	0.301526	0.337151	0.225879	0.255854	0.240659	0.204654	0.156792	0.136614
AP899	12	122	chr1	206236602	206236819	ATCCAAGCGTAACCTGTTCTGTC	CAACCTTCTTACTGGTGTCAGCG	ATCCAAGCGTAACCTGTTCTGTCctgttacccagatccttcccccttgccttctcctctctgatccattgccacacacgtgggaaggtgacaacccttccgaataaaaatgaaagctttcttctttagatggaacccccaaattccctcattatttataatgtcaggctgtcctggacaagggaagctgtgcaccCGCTGACACCAGTAAGAAGGTTG	218	G0S2	1.01509	0.0109869	0.0713931	0.00675477	0.0362188	0.952864	0.752588	1.24779	1.61924	0.852225	0.541772	0.435378	0.403302	1.34755	1.44386	0.222263	0.134897	0.214692	0.115018	0.586557	0.97261	0.190828	0.381547	0.0679287	0.0396878	0.0738295	0.150719	0.717109	1.4922	0.65991	31.7775	1.45432	0.598712	0.206749	0.498981	0.399662	0.426199	0.21757	0.501925
AP1047	13	56	chr4	3803625	3803874	CGTCCCTTCGGTCCTAGCA	TTGCAAGGGTGGGCTCAG	CGTCCCTTCGGTCCTAGCAgagaaacgtcaggcctgagaactccagctctcctcctggatcacctcgtccctggaagtccctctcccacagaccccaggctgcctggaggcagaagccagcacccaacatgggccacagagtggcagtgcacgtggcagtgcacatctgcagaatggaggtgcgcggacgggggcgagggtgcacgggggctacctcaacggccgctctcccCTGAGCCCACCCTTGCAA	250	ADRA2C	0.723602	0.0182233	0.0808801	0.0014995	0.0141983	0.174204	0.366739	0.80224	1.61359	0.608465	1.11336	0.143473	0.321485	0.338881	0.954505	0.2015	0.037037	0.151653	0.0740741	0.499601	0.333333	0.0758267	0.0462963	0.0270143	0.0256662	0.106494	0.0277778	1.33992	2.93049	0.578512	0.722222	0.917355	1.17593	0.834711	0	1.06612	0.0359789	0.578512	0
AP1481	14	112	chr19	46904302	46904374	GACAGAGGACACCTGAATAAAGACC	TCTTCCTAGGGCAGGAGTACTTCTC	GACAGAGGACACCTGAATAAAGACCacacccatgacccacgtgatgctGAGAAGTACTCCTGCCCTAGGAAGA	73	CEACAM5	ND	0.0117597	0.0820091	0.0354914	0.0876106	0.645494	0.763022	1.80249	2.03339	1.22038	1.13909	0.502946	0.650579	1.90326	2.63864	0.469265	1.00681	0.381162	0.659661	1.08559	1.9316	0.127492	0.246523	0.168191	0.0774071	0.190581	0.435214	2.59195	1.95791	0.701481	0.858444	0.998944	1.03512	0.651205	0.570408	0.496583	0.255081	0.191061	0.335819
AP1819	15	47	chr17	35134326	35134441	CGTGCCCGGCCTAATCTT	CCCAACCATCACAAACCACAG	CGTGCCCGGCCTAATCTTtgtatttttagtagagacagggtttcaccatgttgtccaggctggtactttgagccttcacaggctgtgggccatggCTGTGGTTTGTGATGGTTGGG	116	---	na	0.0744248	0.084	0.0028251	0.0178868	1.11108	1.92735	4.26466	9.25825	3.89075	5.50434	0.480286	0.766638	2.13164	4.1601	0.19778	0.282274	0.153038	0.308533	0.607925	0.794307	0.0786705	0.0984678	1.28579	1.94089	0.238484	0.708968	4.30105	6.36742	0.304006	0.426694	0.229439	5.52733	0.368915	0.32054	0.227441	0.209849	0.25844	0.296939
AP1773	16	54	chr20	43237206	43237327	AAATAGGACTTTGGCTGGTGGAC	TTCTGCACAGGTATTGACATCTGA	AAATAGGACTTTGGCTGGTGGACtccacgtgctttccacctcagtgactgagatatcaggactgtttgtggaagtaatgttggtatgtggccttggccTCAGATGTCAATACCTGTGCAGAA	122	PI3	ND	0.0122755	0.0854917	0.0137746	0.0372561	0.142116	0.107154	4.50113	4.50236	3.99368	5.31239	0.0821918	0.0641575	0.107704	0.0148619	0.142116	0.107154	0.0887037	0.00020076	0.765852	0.893638	0.0821918	0.0641575	0.0525403	0.0512383	0.0839188	0.0619721	0.257643	0.302703	0.249159	20.0831	0.0918318	3.8838	0.275282	0.272766	0.31972	0.34873	0.226127	0.225398
AP789	17	11	chr10	51219221	51219293	GCTGAGGCTCTGTTTCTTTGTGTA	CGCCCTATGCTGGTGGATT	GCTGAGGCTGTTTCTTTGTGTAtaaaatcgaataaggacacatcacgtgctagcAATCCACCAGCATAGGGCG	73	MSMB	ND	0.01011	0.0872881	0.00575887	0.0135715	0.396329	0.554098	1.06031	1.44956	0.586952	0.711757	0.142079	0.160656	0.798171	0.685246	0.0557366	0.089315	0.0549693	0.0862726	0.230809	0.572381	0.0336038	0.0700752	0.0498618	0.0337452	0.0581035	0.0614283	0.190381	0.316239	0.127165	0.184929	0.13535	0.274532	0.132666	0.172764	0.117297	0.186895	0.0742791	0.0795218
AP1739	18	33	chr21	36991142	36991254	ACCTGCCTCGCGGACAC	CCCGACAAGTAACAAGAACGGA	ACCTGCCTCGCGGACACgtgaacagaggctgtccctgggaagataagtgcgctttcccgtaaaatccgggaaatttgccttgaggaaagttTCCGTTCTTGTTACTTGTCGGG	113	---	na	0.008269	0.0891222	0.0255952	0.0339848	0.276771	0.339985	0.379051	0.684548	0.197641	0.321337	0.251175	0.350288	0.89302	1.21571	0.0925748	0.113328	0.0888037	0.144236	0.171557	0.432709	0.126461	0.0927233	0.095197	0.0846352	0.0888037	0.206052	0.291074	2.3847	0.360174	0.627142	0.627099	1.13042	0.31382	0.507996	0.183211	0.389727	0.360686	0.695434
AP835	19	42	chr4	100599767	100599830	GTGGGTGTGGCTTAAAGACATAGA	TGTTTGCTTGTGTAACATCCAATTC	GTGGGTGTGGCTTAAAGACATAGAtcacgtgtggaattgGAATTGGATGTTACACAAGCAAACA	64	ADH1B	ND	0.0285954	0.09	0.00672544	0.0308578	0.106964	0.154589	0.142966	0.118131	0.0976348	0.109083	0.104039	0.15942	0.390988	0.603865	0.0553681	0.0338164	0.0307174	0.0772947	0.188835	0.21256	0.0229589	0.0289855	0.0219301	0.0638242	0.0416713	0.0483092	0.0775677	0.168987	0.165534	0.259575	0.196854	0.321798	0.128513	0.094497	0.190168	0.124908	0.141862	0.104632
AP873	20	55	chr15	56511143	56511261	CGCTGTCACAGGGAGGCTTA	GGGCCAAGGTCAGAGTTCC	CGCTGTCACAGGGAGGCTTAggcagccacgtggaagccacctaccccgacctttggcagaatttccaaacacaacacagtagctttaagttgattaatttGGAACTCTGACCTTGGCCC	119	LIPC	1.81614	0.00776891	0.0988872	0.008437	0.0100594	1.35884	1.78333	3.17212	5.18438	2.8096	3.47829	0.225684	0.394444	1.10372	1.97778	0.152025	0.181226	0.108998	0.187617	0.52938	1.3716	0.101699	0.0991571	0.104607	0.0923291	0.0515593	0.119564	0.536239	1.0055	0.128079	5.3	0.08867	1.93889	1	0	0.334975	0.0241582	0.403941	0
AP1063	21	23	chr4	178741556	178741753	TTCTTACCTTGGTGTACGGGAAG	GGCCATTGACCAGCGG	TTCTTACCTTGGTGTACGGGAAGaattggatcacacgtgggcttgaagaatgagtggaaagttttattgagtggaagtagctctcggcagacgggggaaccagaagggagacggttttctcctggagtcaggtatggcggcctgactcttctctgacctcccgcgacaaactctgcattcttCCGCTGGTCAATGGCC	198	LOC285500	ND	0.0163103	0.110485	0.00416496	0.0321229	0.130528	0.137294	0.111293	0.211004	0.344465	1.10599	0.0776123	0.141154	0.106022	0.0269297	0.130528	0.137294	0.111293	0.211004	0.344465	1.10599	0.0776123	0.141154	0.120616	0.128536	0.109002	0.0777693	1.16971	2.24192	2.31728	0.809636	0.896534	0.910887	0.294998	0.478962	0.380467	0.390449	0.270259	0.816971
AP1689	22	49	chr2	173117423	173117500	GCGCTCCATAAACACCTGTAGA	CAGCCTGTTCTTGCAGATGTG	GCGCTCCATAAACACCTGTAGAaatgaatgaatgacgtatgcatctgcacgtgggccCACATCTGCAAGAACAGGCTG	78	ITGA6	ND	0.0110633	0.112028	0.0114671	0.0326474	0.196046	2.52853	0.4653	0.629356	0.0285872	0.409354	0.243039	2.65187	0.602596	8.27168	0.104333	0.177305	0.11738	0.21585	0.336636	1.02529	0.0543816	1.02529	0.0832134	0.0885822	0.0737743	0.0231268	0.638081	0.885515	0.939042	1.29097	0.926114	1.13955	0.264812	0.381975	0.226854	0.238226	0.198692	0.303727
AP1091	23	45	chr1	103871395	103871539	CTTTACTACACGTGGCTTGGTCA	CTAGACAAATCCCAGAACACTCAGC	CTTTACTACACGTGGCTTGGTCActtcatggctaaaaacatgcttgtggaagaccagtctggctcggtgagtctgtgcggccagcagtctctgatctgtacagggtattaatgtgtcaggGCTGAGTGTTCTGGGATTTGTCTAG	145	AMY2A	0.962534	0.0104665	0.113592	0.0134261	0.0230632	0.369967	0.56962	19.5751	24.856	17.4102	20.347	0.211023	0.291139	0.867821	1.25316	0.0816428	0.265823	0.117886	0.379747	0.190184	0.898734	0.0280758	0.0759494	0.122633	0.0201543	0.258005	1.24051	0.519709	2.04614	0.936577	2.10516	2.03562	3.54045	0.2665	0.354906	0.426815	0.438515	0.629765	0.445179
AP977	24	119	chr5	132022291	132022462	TGGATTTTGACCATAACAATGCA	CAGTGATGAAATGACACATAAAGCAC	TGGATTTTGACCATAACAATGCAgccattctccccagcaccatcataggcccgcccttacaggaggattccttagtagagtccgctccttgccccactagtaacagctcacatgtctgagcactgcttacaccaggcctggtgcacGTGCTTTATGTGTCATTTCATCACTG	172	IL13	ND	0.00815516	0.114382	0.0248119	0.034575	4.03832	3.57018	7.35097	6.88029	7.02267	3.01131	0.929004	0.777005	5.00634	4.42597	0.797611	0.28837	0.259491	0.235859	2.04735	2.09361	0.126198	0.0408363	0.249888	0.0930248	0.412869	0.0569561	3.92317	2.24411	0.504791	0.396666	0.548574	0.422199	0.420806	0.513881	0.541947	0.359585	0.272697	0.220887
AP1585	25	39	chr2	176783843	176783913	AGCCAGGTGTACTGCACCAAG	CCCCTACCTGGAAAGGAAGATTT	AGCCAGGTGTACTGCACCAAGgaccagccacaggggtcccacttttggAAATCTTCCTTTCCAGGTAGGGG	71	HOXD13	ND	0.0112958	0.121744	0.0175032	0.0412349	0.0807855	0.183586	0.188187	0.201071	0.176806	0.179215	0.160455	0.201071	0.558737	0.677521	0.0884031	0.08021	0.0504235	0.115018	0.207364	0.305644	0.0595498	0.0624968	0.0653311	0.0336257	0.0490447	0.0683898	0.296817	0.451594	0.251781	0.334465	0.400602	0.414639	0.145147	0.212521	0.142485	0.204895	0.262493	0.308268
AP1673	26	7	chr15	41298013	41298090	GGATGCAGATATGAGAAAGCACTGT	CCCATCACCTGCTTAGTCCTCT	GGATGCAGATATGAGAAAGCACTGTatcttggggagctcacagtgaaaaggggagcAGAGGACTAAGCAGGTGATGGG	78	---	na	0.0106126	0.125167	0.0183378	0.0205373	1.06804	1.11571	1.73752	2.02718	1.49715	1.16501	0.385545	0.701306	1.79623	0.892571	0.106209	0.146637	0.194113	0.191265	0.657459	1.21772	0.15658	0.108384	0.117839	0.102006	0.139175	0.197641	1.28107	1.53343	0.315338	0.296164	0.399141	0.455167	0.255987	0.287771	0.220564	0.242069	0.247047	0.270734
AP1023	27	4	chr9	5880163	5880243	TCATAAGCGTGATGATTGGGTT	AGGTGCCCATGTCATTGTAACA	TCATAAGCGTGATGATTGGGTTtccatgttcacgtgtgagatatgcctccctcaaacctTGTTACAATGACATGGGCACCT	81	MLANA	ND	0.00997082	0.126038	0.0401115	0.0506773	1.20614	0.116507	1.86494	1.31585	1.3163	0.792893	0.566596	0.0528661	3.97345	0.383816	0.233322	0.0678498	0.125034	0.037382	0.316525	0.0966215	0.287253	0.0258891	0.210848	0.059529	0.283298	0.0158265	0.535873	0.304748	0.432386	0.489197	0.379032	0.456437	0.252469	0.22835	0.292672	0.23356	0.197788	0.108157
AP1059	28	8	chr6	169472283	169472397	CTGCCACTGCTTCTCGTTCTC	ACGTACAGTACCCGGCCAAGT	CTGCCACTGCTTCTCGTTCTCtcgagtccttgctctgtgcctgcacgtcaggttgttcctgtgatggggccacgtgcaagtgtgcaccaaggggACTTGGCCGGGTACTGTACGT	115	THBS2	ND	0.0349619	0.127797	0.0256419	0.0163469	0.0731465	0.089599	0.345354	0.245201	0.241596	0.300427	0.0736553	0.071775	0.410921	0.376214	0.0598267	0.0729147	0.0636777	0.173873	0.106353	0.487968	0.0284966	0.0897412	0.130587	0.0533392	0.0423039	0.0897412	0.463115	0.402354	0.317963	0.233198	0.413779	0.438189	0.271476	0.229587	0.261467	0.176622	0.317782	0.188395
AP1721	29	117	chr10	42915047	42915097	GCACAATACTGACAAACGAATATGC	TCCTGAGAAGGGTGCAGATCA	GCACAATACTGACAAACGAATATGCccacgTGATCTGCACCCTTCTCAGGA	51	RET	ND	0.04	0.132304	0.0232504	0.0357889	0.536104	0.847495	1.36131	1.85221	0.684252	1.12788	0.358634	0.521694	1.49546	2.53375	0.175627	0.221814	0.196226	0.248431	0.578579	0.789657	0.15719	0.124216	0.141584	0.0732521	0.123329	0.150833	0.509557	0.905107	0.387048	0.409313	0.44153	0.59927	0.293316	0.325557	0.267645	0.242359	0.128886	0.237952
AP1741	30	57	chr21	36992734	36992840	GCAGAAGGGTCACTTCGGAG	CGGTGTTGCAGGTCCAAGA	GCAGAAGGGTCACTTCGGAGccactcgcgccgttttcacgtgtgtgtgtaatggggggaggggggctcccggctttccccttttcagcTCTTGGACCTGCAACACCG	107	SIM2	ND	0.014199	0.132304	0.0270368	0.170034	0.172964	0.265127	0.393292	0.922384	0.369829	0.470925	0.187966	0.354721	0.677618	1.2438	0.171769	0.195323	0.119787	0.312517	0.485837	0.598991	0.102135	0.16928	0.113369	0.122718	0.123155	0.221366	0.634438	1.83198	0.400131	0.372357	0.76236	0.879501	0.478737	0.388647	0.189134	0.269466	0.365079	0.437894
AP745	31	50	chr22	19079902	19079984	AGCAATGAAGTAAGGACGTCAGC	GCAGTGAGGGTCTCAGACTGG	AGCAATGAAGTAAGGACGTCAGCacacgtggggtcttcagagtatacactgggatttgggttCCAGTCTGAGACCCTCACTGC	83	ZNF74	na	0.03545	0.132304	0.0216572	0.0534165	1.04893	0.67822	3.14336	3.364	2.98115	2.20698	0.391998	0.337055	1.87764	1.64828	0.535485	0.28773	0.466166	0.258957	1.46299	1.21669	0.343627	0.119202	1.08086	0.808871	0.489343	0.513803	6.66717	5.91853	0.292989	0.251951	0.338897	0.318909	2.31917	0.248409	1.12939	0.164827	1.21367	0.105945
AP981	32	48	chr16	31054933	31054998	GCCTGAGATAACCTGAAAGACCTGA	GTGTGTGCAGTCTCCCTGGAA	GCCTGAGATAACCTGAAAGACCTGAggcggaggagagtcgtcacaTTCCAGGGAGACTGCACACAC	66	PRSS8	ND	0.0206449	0.135084	0.0210709	0.0832127	0.693839	2.46377	3.61306	6.50743	2.51441	3.14285	0.238601	0.644928	1.57208	3.15942	0.19651	0.414426	0.218041	0.36836	0.457763	1.04188	0.0458375	0.119013	0.103705	0.0577018	0.110542	0.13671	1.05898	1.56109	0.332787	0.554473	0.33978	0.52094	0.269384	0.361877	0.267272	0.415979	0.153704	0.210568
AP1599	33	16	chr3	15648601	15648665	CACCTCGCAGACCCACGT	GAGGGTGATGTTTGGACCGA	CACCTCGCAGACCCACGTgatttcctcccgaacccccttcaggccTCGGTCCAAACATCACCCTC	65	---	na	0.0222805	0.1418	0.00430274	0.0239574	3.02498	2.36581	9.01497	11.4825	6.70631	7.4203	0.672183	0.343188	1.99574	1.51879	0.224833	0.241517	0.226397	0.346324	0.71051	1.63603	0.153565	0.250034	0.148035	0.261568	0.106353	0.183035	1.70692	3.25267	0.519539	3.05218	1.37251	0.781301	0.0799079	0.124473	0.075492	0.103594	0.0577745	0.0767199
AP1045	34	64	chr16	55552222	55552385	CCGATGGTACATGCTCACTCA	CCTGCTCCAATACCAAAGCTG	CCGATGGTACATGCTCACTCAgtgagggggctccagaggtctgtgggtacgaacccaagggctggtgcccaggggcaatcagcttatgtctctgagccttgggaaacagtgagggtcagcccggctccccacgtgcttctgggCAGCTTTGGTATTGGAGCAGG	164	CETP	0.800255	0.0112178	0.142786	0.0116708	0.0368709	2.03006	1.99826	10.7133	10.3387	6.87104	4.73334	0.301771	0.334191	1.44546	1.86444	0.299686	0.368246	0.314585	0.279079	1.17407	1.85156	0.264534	0.260389	0.183116	0.116325	0.159488	0.135724	1.84825	2.10534	0.511046	0.425946	0.490228	0.565949	0.530483	0.430845	0.610271	0.298492	0.298733	0.199413
AP997	35	53	chr19	56049633	56049693	GGCACACTGGGTCTTGGAGT	CCGATTCTTCATACAAAGCCTCAC	GGCACACTGGGTCTTGGAGTgcaaaggatctaggcacGTGAGGCTTTGTATGAAGAATCGG	61	KLK3	2.15069	0.0163103	0.149885	0.040603	0.0791707	0.64069	1.12231	2.46337	3.51398	1.95239	1.88278	0.307295	0.690012	1.53442	2.90138	0.300971	0.332536	0.244465	0.332536	0.991509	1.8622	0.2234	0.174581	0.144945	0.0828631	0.193137	0.182895	1.4302	1.67396	0.36798	0.553773	0.453036	0.833565	0.364786	0.430829	0.3486	0.38038	0.252666	0.472252
AP1675	36	24	chr11	113437829	113437896	GAGCCTGTGGGACACACGT	GGTCCCCTACAGCCAGGAGT	GAGCCTGTGGGACACACGTggagttcacacacccagcccagcatgagcACTCCTGGCTGTAGGGGACC	68	ZBTB16	na	0.021822	0.151977	0.0288656	0.0752692	0.323466	0.450111	0.48268	0.676776	0.310546	0.283161	0.486897	0.384772	1.89433	1.72784	0.253787	0.185806	0.158405	0.200527	0.504067	0.660609	0.147797	0.11841	0.102383	0.0692179	0.200502	0.175783	0.467617	0.64463	0.473583	0.363964	0.665121	0.571121	0.35321	0.406689	0.352561	0.361328	0.353148	0.359491
AP1589	37	5	chr3	143105093	143105207	CCTGGCCAAACATGCATACA	GTGCAGCCAGGAACCCAT	CCTGGCCAAACATGCATACAcacacacacgcacgtgcacatttcataagttttattttcttttacaggtttgatcttgctcttctacctagttttttATGGGTTCCTGGCTGCAC	115	ATP1B3	1.57483	0.0109869	0.160643	0.00633718	0.010639	0.53145	0.461094	2.06039	1.73154	1.94485	1.2654	0.320413	0.236311	1.46206	0.951006	0.114071	0.102161	0.0574323	0.0712442	0.246218	0.228286	0.0624137	0.0432522	0.652924	0.681785	0.244517	0.297079	0.421634	0.505462	0.215836	0.157009	0.267573	0.161423	0.116115	0.152361	0.0963287	0.113582	0.0605196	0.0890009
AP985	38	52	chr2	224729752	224729852	CGGGTACGAGCCCTGGTAT	CGCAGACCCCGAGGTG	gcGGTACGAGCCCTGGTATtccccccgccacctcacacacccccatccgggagacccacgtgcagctgggcccgggctggcgccgCACCTCGGGGTCTGCG	101	SERPINE2	ND	0.0206449	0.165159	0.00820133	0.0582072	0.510071	2.65487	0.762009	1.56853	0.685864	0.931899	0.260395	1.90265	0.73142	3.26549	0.447132	0.424779	0.482557	0.495575	1.10862	1.29204	0.255036	0.176991	0.0528475	0.175091	0.20289	0.283186	2.48968	3.93247	0.52518	6.26549	0.870504	2.0708	0.184173	0	0.156115	0.0219622	0.123741	0
AP2883	39	17	chr3	51973061	51973124	GGAGCCCTGCTGACCAGAG	CATGCCACAGTGACCTCCAG	GGAGCCCTGCTGACCAGAGggggctgggcacccgcggaggtgagCTGGAGGTCACTGTGGCATG	64	PCBP4	0.356338	0.0296038	0.166308	0.0324736	0.0322041	4.67333	4.07216	0.62177	0.699333	1.53098	1.32582	1.54163	1.08542	4.57716	3.30726	0.27825	0.488076	0.304487	0.458937	1.18464	1.5735	0.16317	0.211257	0.472926	0.213897	0.19005	0.40066	2.95084	3.52707	0.94355	0.961583	1.16872	1.34767	0.457586	0.438418	0.428569	0.194984	0.259488	0.24946
AP2553	40	65	chr2	201954744	201954798	GGGCCTAGAGCAACGATTGA	TGGCCAGAATTTCCAATAGATACTG	GGGCCTAGAGCAACGATTGAcacgtgctagCAGTATCTATTGGAAATTCTGGCCA	55	---	na	0.0367001	0.170983	0.0131621	0.0417298	0.867193	1.43047	0.182305	0.161151	0.588219	0.00641865	0.250768	0.36767	0.481105	0.833056	0.491214	0.462167	0.221354	0.644604	0.467949	3.2411	0.254268	1.49121	1.39976	2.11033	8.78124	4.48928	10.2575	10.3107	0.626082	0.95032	0.477782	0.745606	0.318731	0.298971	0.262389	0.36849	0.469521	0.318272
AP1565	41	34	chr13	32489490	32489556	GACGAGGCTTCACTTGGACAC	CAAGGGAAGTCAGAACTGCTCAG	GACGAGGCTTCACTTGGACACgtgtatgtggtcaccgggggaaaCTGAGCAGTTCTGACTTCCCTTG	67	KL	ND	0.0103942	0.172173	0.00942913	0.0493185	2.26636	0.283645	0.620342	0.710955	0.432124	0.613289	1.24866	0.112825	1.05729	0.023392	2.26636	0.283645	2.26636	0.124322	5.06434	0.728075	1.24866	0.112825	0.0900953	0.0518225	1.46447	0.0961985	1.02641	1.65011	0.243227	35.0684	0.189514	45.008	0.226655	0.398137	0.218716	0.307022	0.256738	0.371568
AP2385	42	51	chr7	100138386	100138460	CCGTCTGCGCGTGTCTG	CCTGCAGCGGCGGA	CCGTCTGCGCGTGTCTGtctccacgggcttctgtccgtctgtctgtcacgtgggtgtctaCTCCGCCGCTGCAGG	75	ACHE	ND	0.067542	0.18199	0.0118688	0.0260484	0.369366	14.9091	0.652617	1.06082	0.378149	1.01165	0.228953	2.15385	0.37975	1.14685	0.259377	0.545455	0.219626	0.496503	0.185968	1.03497	0.101752	0.20979	0.0801601	0.112805	0.0962629	0.202797	2.81373	4.43604	1.34083	6.81119	0.595745	6.30769	0.163963	0.269903	0.183217	0.306515	0.263376	0.470016
AP2915	43	27	chr2	24218124	24218195	GCCAGCTGCATTGGTTGG	CCATCACGTTTCTTTTGTGCC	GCCAGCTGCATTGGTTGGggtcattcagaaatgtgcatcagaatcccccggGGCACAAAAGAAACGTGATGG	72	TP53I3	0.932942	0.0184777	0.189718	0.0319852	0.0355297	6.88731	9.55444	21.1012	20.8313	20.8248	14.8953	1.66318	1.27152	2.46902	2.04885	1.19751	0.885433	1.89328	0.777327	1.7461	1.65246	1.08378	0.967798	0.702177	0.633377	0.307741	0.308872	8.9035	9.37366	4.57553	2.40478	5.25591	2.07902	0.255296	0.279141	0.267843	0.306661	0.174216	0.136195
AP1069	44	59	chr17	4491974	4492061	GGCCCAAAGTCCGTGGTAC	ACGCAGGAAGAGGGAATCAA	GGCCCAAAGTCCGTGGTACacacgtgcataactcctacccccacctcgcctgcctgctgtaccaggcgTTGATTCCCTCTTCCTGCGT	88	ALOX15	1.31259	0.00930311	0.191038	0.000113148	0.0224376	1.3424	1.38212	0.501672	0.324632	0.69007	0.622816	0.385503	0.425396	1.04595	1.22848	0.174926	0.212358	0.198171	0.228693	0.588378	0.522727	0.0827449	0.103456	0.111352	0.0633369	0.15123	0.125237	3.31402	3.89115	0.613364	0.631511	0.83788	0.862669	0.198377	0.316544	0.201865	0.246262	0.190637	0.209077
AP895	45	66	chr1	204016007	204016135	GTGCGCTCAGAACTAGCACG	GGGATGCGTTCCGAGACC	GTGCGCTCAGAACTAGCACGtgtgccggacactatttaagggcccgcctctcctggctcacagctgcttgctgctccagccttgccctcccagagctgccggacgctcgcgGGTCTCGGAACGCATCCC	129	CR2	ND	0.0140035	0.220971	0.0268962	0.0418257	0.416911	1.35209	1.63755	1.43955	1.22118	0.966607	0.30732	0.423789	0.677274	2.19967	0.46581	0.269072	0.331668	0.390155	2.1403	1.70861	0.214316	0.14799	0.158826	0.048155	0.0521139	0.114356	7.10046	4.32555	1.16297	1.58211	1.07759	1.33964	0.342723	0.361286	0.340819	0.345992	0.428509	0.350511
AP1959	46	9	chr5	133477465	133477558	GGACGAGCGACCCATGTC	CCCAACTCGGTTCCGTGAC	GGACGAGCGACCCATGTCggaatcccgcgcccacgtggctgcccaaagttccgagtctccgggctgcaggttctaGTCACGGAACCGAGTTGGG	94	TCF7	ND	0.0138107	0.236831	0.0172687	0.0251003	1.19002	0.820939	1.71313	2.99731	1.6994	2.19606	0.316655	0.357334	0.651115	0.449174	0.438602	0.449427	0.444725	0.39732	0.373968	0.990042	0.223909	0.247511	0.139043	0.0978626	0.0529577	0.312645	6.70215	5.26526	3.91901	59.9366	2.23657	68.847	0.166154	0.248131	0.129783	0.252076	0.150541	0.208342
AP2961	47	68	chr21	43370000	43370085	TCACTCCCTCCCCTACTGTGAG	CAGAGCGATGCTCCGCA	TCACTCCCTCCCCTACTGTGAGccccacgtggcagagaccgcggcggagctgcgcgggccggaggaggcTGCGGAGCATCGCTCTG	86	CBS	0.281744	0.0183501	0.238478	0.024313	0.0127962	0.336439	1.5182	0.198666	0.28502	0.24122	0.537815	0.172949	0.295046	0.341136	0.387427	0.212925	0.988262	0.119777	1.06704	0.554177	1.31052	0.14343	0.37955	0.178836	0.110995	0.18281	1.12433	2.48203	2.98674	2.06826	1.88185	2.98642	1.57151	0.163037	0.257891	0.192493	0.188294	0.134444	0.208905
AP1723	48	43	chr18	53399010	53399101	GGGAGTGGGTGTGGAGCTT	GACATGCCACCCCAGGAGT	GGGAGTGGGTGTGGAGCTTgggggacagggaatcctggggcgctgggagcctggtctggcacgtgggatgtggACTCCTGGGGTGGCATGTC	92	---	na	0.0280069	0.240137	0.0203581	0.0183425	1.76693	2.96311	13.5029	6.54422	11.4865	4.45372	0.268174	0.418063	1.01483	1.34587	0.0625538	0.135687	0.10967	0.179694	0.361293	0.898468	0.210405	0.304379	0.336799	0.249721	0.0728585	0.110016	4.13099	0.0180004	0.551427	0.53463	0.457309	0.372836	0.189879	0.171983	0.106938	0.115584	0.0822866	0.0696226
AP1731	49	3	chr7	2057341	2057425	CCACTGCCTCCCAGAGCA	GAGAGGGCAGAGTCAGCCAT	CCACTGCCTCCCAGAGCAcgtccccttcctcctggcccctggcacgtgcttcctccacgcacgtcATGGCTGACTCTGCCCTCTC	85	NUDT1	0.75586	0.0975258	0.243489	0.0131873	0.0106479	10.606	7.17098	27.7335	15.1193	23.689	9.65068	1.6322	0.871838	4.55299	2.45119	0.772076	0.534058	0.924544	0.67556	1.68975	0.995082	0.347917	0.241924	1.52323	0.717908	0.720372	1.04986	18.625	11.4132	1.41263	1.05442	1.37227	1.46524	0.218411	0.143294	0.262763	0.120677	0.193959	0.113164
AP1075	50	21	chr11	64335111	64335213	CAGATCGAGCCACTGCATTC	GCCCGCGAGATACTCTAACAC	CAGATCGAGCCACTGCATTCcagcctgggcgaaagagaaagaccgtgtctcaaaacaaacaaacaaaagctactcttagcacGTGTTAGAGTATCTCGCGGGC	103	MEN1	1.3792	0.0266805	0.245183	0.00261371	0.00827189	1.33298	2.23232	2.93081	5.63738	3.42047	4.03676	0.266952	0.348334	0.00383822	0.881813	0.234012	0.245854	0.310928	0.239929	0.298262	0.171801	0.11782	0.0888627	0.111476	0.107944	0.0658192	0.100711	1.64821	2.05983	1.12869	1.0633	2.61109	2.45981	0.0476779	0.0819433	0.0329787	0.0651498	0.0214063	0.043153
AP769	51	58	chr8	134159294	134159441	ACAACCCAAGAAAGAACAACCTTC	CCGCACCCCTCCAAGTC	ACAACCCAAGAAAGAACAACCTTCacacgtgtcttattttgggatgggtatgatccagtggttctcaactgggggcaatttttgctccctagggcacatttgacaatttctgggacatttttggttgtcatGACTTGGAGGGGTGCGG	148	---	na	0.0116941	0.245183	0.0140121	0.0468822	8.25986	2.2548	24.2363	30.0216	17.6584	21.8918	0.64444	0.790711	1.05418	1.02537	0.350167	0.56115	0.385851	0.454021	2.24407	3.23426	0.761078	0.596859	0.572822	0.411692	0.154547	0.198953	19.6013	39.4139	0.838636	0.96782	0.735153	0.708485	0.29109	0.476527	0.276233	0.356413	0.160546	0.201741
AP1083	52	18	chr22	37965658	37965779	GAGACATCCCCCTAGACCACG	CAACCCTTCAGTCCATGAATCTG	GAGACATCCCCCTAGACCACGtgggctcctaacctgtccatggtcactgtgctgaggggcgggacggtgggtcacccctagttcttttttccccagggcCAGATTCATGGACTGAAGGGTTG	122	PDGFB	ND	0.00700173	0.260965	0.0212621	0.0466019	0.912529	0.795559	0.42574	1.51465	0.512629	1.11593	0.327132	0.356023	0.96456	1.02104	0.253129	1.13446	0.276997	1.00326	0.370602	1.51261	0.126564	0.409022	0.121533	0.0834305	0.138499	0.138913	6.49925	9.54672	2.24551	14.1228	0.715238	13.5517	0.153152	0.197497	0.155027	0.250159	0.186281	0.185075
AP1055	53	19	chr16	23597385	23597554	GGAGGAGGCGCAAGTGAA	CAGCCGGGAAAACCTGATT	GGAGGAGGCGCAAGTGAAccgcaggagctttcccggacgcccgagaaagggagaaaccccgaaggaattcctcctctctcggggctgggtctccgcatccacgccgggtttggtttcccaggctatcccacgtgttcgggcgtccgtgtcAATCAGGTTTTCCCCGGCTG	170	PLK1	1.7331	0.0396078	0.260965	0.0251358	0.0502151	1.8134	0.251672	2.83509	4.60594	1.92426	4.73136	0.696743	0.251672	1.30017	0.120365	2.35985	30.146	4.37323	29.7302	0.840138	9.47601	0.365691	3.76414	0.841323	0.851029	1.62304	17.1903	4.95038	4.92203	5.45923	8.65641	39.6349	42.3347	0.369234	0.170775	0.604349	0.164353	0.476354	0.1288
AP1719	54	25	chr16	29740019	29740130	GGTGATAGCGAGGCTGATGG	TTTCTGGCAGAGCCACCTG	GGTGATAGCGAGGCTGATGGcccctgtgttctcagctctctgcctgggtagcccctgggtgatgggggagaggccagctgtcacgtggggtatCAGGTGGCTCTGCCAGAAA	112	MVP	0.457815	0.0369554	0.2836	0.0425455	0.0109589	19.719	9.71936	59.1796	20.5059	24.5152	8.95318	1.62621	1.08087	3.11994	1.83834	5.28358	2.66389	10.4942	4.03413	3.09838	1.69365	0.859468	0.357455	0.563023	0.127662	10.9398	6.3661	0.781239	573.174	110.012	38.8873	302.652	53.1216	0.099357	0	0.165595	0.0145008	0.099357	0
AP907	55	22	chr17	58907209	58907319	CTGTGCGCCAATAGGACAAGA	CCAAGTCACCTCAGGTCTCCAC	CTGTGCGCCAATAGGACAAGActgtcctccctcccccacacttgtcactttgagggacacgtggatgagacaggaaaacacaggggagtGTGGAGACCTGAGGTGACTTGG	111	ACE	ND	0.0101803	0.306069	0.0108092	0.029349	6.01633	3.09671	18.63	30.6494	18.0654	19.3458	0.585964	1.01312	1.07839	1.43366	0.428951	0.630811	0.513659	0.611696	1.61204	1.83509	0.271474	0.191155	0.112525	0.0554867	0.0655566	0.162482	21.9594	29.4101	4.34358	5.49682	4.78621	3.22343	0.0837617	0.321768	0.124743	0.318505	0.0569178	0.247013
AP2975	56	12	chr11	65423465	65423517	GGCTGCGAGCACGTGTC	TCGGCGGAACGGACG	GGCTGCGAGCACGTGTCgacaggggagggaaggaggggCGTCCGTTCCGCCGA	53	FOSL1	1.29217	0.0352051	0.306069	0.100316	0.143984	82.8785	61.173	10.5743	33.2149	7.22316	11.7704	10.0765	5.2957	8.77212	3.61707	1.46706	4.04131	2.23911	4.09772	1.22512	2.62956	0.825263	1.87231	0.571749	0.820753	0.483948	0.755143	3.4684	3.67399	12.7544	12.251	24.4697	35.6251	0.183878	0.189195	0.218509	0.169795	0.203707	0.199452
AP1733	57	109	chr4	160001487	160001570	TGCCACATGAGATAATATATCAGCAC	GTAATAAGGCAAAAGCAATGAGCA	TGCCACATGAGATAATATATCAGCACgtgctgtgttatttatacgttaaagggacttgttTGCTCATTGCTTTTGCCTTATTAC	84	PPID	1.50118	0.0235509	0.334929	0.0240927	0.0296693	5.13148	7.02457	16.8529	18.8686	15.6229	17.4339	0.678008	0.713216	0.641435	0.942493	1.97161	3.71044	3.88893	3.48722	1.17233	1.29469	0.363335	0.41172	0.683163	0.590754	7.67078	10.6452	1.27425	1.1864	10.1921	10.0033	79.3069	72.6258	0.153883	0.186658	0.147681	0.20112	0.0940016	0.1467
AP815	58	113	chr1	152897032	152897160	ACCCCACTCCTGGCACACT	AGTGTGACTCACCCTTCTTCCAC	ACCCCACTCCTGGCACACTgagatgcagctctgaatgggctgcccacgtgtggaggggggttggggtgactcactattactactgggaggacagggggagccagtgGTGGAAGAAGGGTGAGTCACACT	129	LMNA;	0.721929	0.0182233	0.34674	0.0231557	0.0200957	3.02694	13.1166	11.3604	21.1407	5.01621	16.5765	0.246193	1.68567	0.411186	2.89451	0.495811	2.19697	0.730959	2	1.16301	2.39394	0.542563	1.51515	0.207184	0.0555243	0.106422	0.530303	43.9444	31.3991	2.65344	4.4485	5.02061	5.10998	0.315185	0.23392	0.141284	0.143922	0.0790123	0.13906
AP1727	59	46	chr7	26011344	26011459	CCTGTCGCTTGCCACATG	ATGAATTACTCAGCTTAACCATATGTACAAT	CCTGTCGCTTGCCACATGgccaatcaagtaagcttcagctttcagtaattgttatcttagagattatgccacgtgaatgtattttATTGTACATATGGTTAAGCTGAGTAATTCAT	116	HNRPA2B1	1.79991	0.0224355	0.361465	0.00865019	0.0477865	0.482826	1.0535	0.633794	1.38591	0.475736	0.810515	0.196088	0.377667	0.318546	0.576418	1.95826	8.14089	3.48118	8.4866	0.513906	1.42918	0.106548	0.380294	0.201391	0.283773	11.3104	30.5942	0.207892	0.475654	8.99782	12.5986	51.2534	86.5335	0.0538429	0.211609	0.103705	0.273541	0.119145	0.449507
AP1031	60	103	chr8	49036821	49036937	CTCCTCTGGTTAAGAACATGCTCA	TGTGCTTGATACACAGCTGATGC	CTCCTCTGGTTAAGAACATGCTCAgtcacgtgcagaggggatgctttaggcgttatgccaactgttataaagccagtaaacctgagcagataaaGCATCAGCTGTGTATCAAGCACA	117	MCM4;PRKDC;	3.76607	0.0814426	0.390103	0.00812923	0.0598335	0.830986	1.21897	0.266647	0.129917	0.515128	0.407723	0.241987	0.345237	0.878432	0.798664	0.915493	2.52391	2.2723	3.02233	0.802817	0.695277	0.234742	0.216984	0.655688	0.8089	3.73239	10.0956	7.1354	8.09212	3.01677	4.77553	8.59205	11.2018	3.23474	0	5.78873	0.0341	2.41784	0
AP1179	61	69	chr7	99343667	99343794	CCGTCACTCATTCTAGGCCC	AAATTGGCGCGAAACGTC	CCGTCACTCATTCTAGGCCCgcacggtgattggcttgcggctagcgggaggtgaagaaggccgccttgtccgattggcccgcacgcagtggcgccggtcacgtggggggcGACGTTTCGCGCCAATTT	128	AP4M1;MCM7	0.936162	0.0367001	0.426888	0.0536549	0.269551	2.42237	8.1817	5.42918	16.083	4.99535	6.40961	0.740423	1.3309	0.827265	1.98949	2.26016	7.5287	3.24096	6.78525	0.833019	1.86917	0.725186	1.51824	0.755755	0.562297	2.66923	3.20962	0.764633	0.874091	20.6264	24.631	102.994	121.297	0.279516	0.43337	0.469193	0.556826	0.18573	0.490022
AP1573	62	60	chr8	91064934	91064991	TGTACACGTGCATCTTAGTCTGGA	CCATGAGTAAACAACACAGACCAAT	TGTACACGTGCATCTTAGTCTGGActttgttgcATTGGTCTGTGTTGTTTACTCATGG	58	NBN;NBN;	1.40941	0.0186062	0.438889	0.0169598	0.062717	14.9515	15.8382	15.8935	17.1461	13.5631	12.3342	1.64972	1.74755	0.791256	0.962817	8.8288	8.66581	9.7285	7.81006	3.48756	3.4951	2.55304	2.43738	0.501885	0.6049	8.41065	8.42884	0.426145	0.75271	28.8844	24.3413	49.2556	80.7468	0.110092	0.174691	0.176085	0.22491	0.13323	0.170331
AP1093	63	120	chr1	117009045	117009201	AGATGTAAAGAGAGGCACGTGGTTA	GAAAATCAGAAGGAAGCTGGCTAC	AGATGTAAAGAGAGGCACGTGGTTAagctctcggggtgtggactccaccagtctcacttcagttccttttgcatgaagagctcagaatcaaaagaggaaaccaacccctaagatgagctttccatgtaaatttGTAGCCAGCTTCCTTCTGATTTTC	157	CD2;	0.316873	0.0206449	0.473661	0.018139	0.0529485	3.36274	3.65376	4.43053	6.63877	3.62082	2.47622	0.4474	0.51741	0.711846	0.741943	0.486205	0.486191	0.406024	0.518177	0.773588	0.927601	0.721783	0.498986	0.280865	0.0956389	0.210171	0.153534	10.5061	7.054	7.72555	4.92246	4.31583	1.82688	0.1422	0.139903	0.420025	0.194722	0.148894	0.271168
AP795	64	114	chr8	42314613	42314682	CTTTTGACACTGGTTGGCAGG	GCGTGAACCATGCCGAG	CTTTTGACACTGGTTGGCAGGtgtactaacacgtgtgcgggaggattcctgttCTCGGCATGGTTCACGC	70	POLB;	0.552815	0.0878952	0.507658	0.0144489	0.0417239	1.83668	4.18255	2.36376	4.51713	2.15329	1.91092	0.413828	1.33273	0.468819	2.33655	0.360258	0.430589	0.475364	0.424661	0.345583	0.448874	0.1904	0.213807	0.482945	0.381515	0.113212	0.130705	5.78218	5.1617	5.37813	6.65474	3.59777	3.54155	0.13195	0.205664	0.173107	0.178275	0.0820404	0.12841
AP741	65	111	chr19	523375	523440	CCACTCCCGTTTCCTAGCAAC	CAGGCTCACGCTACGGAATC	CCACTCCCGTTTCCTAGCAACgccgggtcacgtgcgccgccgcccgGATTCCGTAGCGTGAGCCTG	66	BSG;	1.06453	0.0302259	0.547879	0.0938066	0.390836	3.74551	7.00523	0.898234	1.17312	1.16891	1.74293	1.09063	2.41329	0.879748	1.27368	5.48375	7.66766	6.04257	5.9331	0.917108	1.8645	1.47955	1.99832	0.732397	0.36019	1.31509	3.26886	0.876286	1.29814	7.86345	10.7688	45.733	47.7949	0.553896	0.700064	0.806535	0.63502	0.38444	0.624077
AP1581	66	10	chr16	2017660	2017777	GGGTCGCAGTAAAGGCATCA	TCCCATACGCCCAGGAGTC	GGGTCGCAGTAAAGGCATCAgtgtgtctgcacctgtgtgtgctgtagtgtgtgtgtgagtatacaggtctgcacgtgtgcctgtgtgtgtgcaggtctgGACTCCTGGGCGTATGGGA	118	SLC9A3R2;	4.84356	0.010911	0.563282	0.0208178	0.0552853	6.6936	7.08097	8.69597	12.8399	7.49702	8.76228	1.30385	1.02021	2.19281	1.74647	0.651927	1.88418	0.743694	1.89729	0.754076	1.82	0.218058	0.458165	0.413689	0.417277	0.518632	1.32312	6.22058	7.65	6.55585	9.40833	10.1456	19.212	0.137654	0.228477	0.170368	0.275526	0.128597	0.206705
AP793	67	20	chr7	100363061	100363167	CCCAGCACACCTCCAACCT	CTCCGATGATACACGGCTGA	CCCAGCACACCTCCAACCTcagccagacaaggttgttgacacaagagagccctcaggggcacagagagagtctggacacgtggggagTCAGCCGTGTATCATCGGAG	107	SERPINE1;	6.55556	0.0268661	0.563282	0.050335	0.190893	2.72309	2.66487	4.907	7.88096	4.25777	5.66872	0.724594	0.734108	1.1609	0.600428	0.164396	0.703238	0.199608	0.71114	0.65304	2.41787	0.199608	0.948186	0.276512	0.142651	0.0336149	0.134326	22.9832	15.8891	4.42367	4.26949	1.53182	1.77039	0.336018	0.43138	0.486152	0.426539	0.217672	0.266789
AP1067	68	95	chr16	2460930	2461069	TGCCTGCCTGATGGTCTTC	GCAGCTCAGCCTTCGCA	TGCCTGCCTGATGGTCTTCagggaggaggcgacccagacccccgtccagcacgtggcacagccccaggagcagtaaagacctggctgtgggcccaggaccctgctgggtggtcccccacgggcTGCGAAGGCTGAGCTGC	140	NTN2L;	1.79113	0.0270529	0.595399	0.0124749	0.0742996	9.04307	24.3443	25.1238	27.5403	21.7999	19.976	0.911814	2.22764	1.10712	3.04304	1.58756	4.09969	2.92171	4.67677	2.05169	4.4245	0.833245	2.27444	0.329637	0.564666	0.471985	1.23586	30.2358	32.8681	24.1979	20.1892	11.4463	11.9217	0.122669	0.410316	0.119047	0.37078	0.0636605	0.28651
AP1597	69	73	chr3	10159357	10159458	TGCATTTGAAGGTGGCTCC	GAGTCATGAGGACTGAACAGATGG	TGCATTTGAAGGTGGCTCCccccagtcccccaccccacgtgtattttcccctcaaagaaaagctgcatccttaacaccCCATCTGTTCAGTCCTCATGACTC	102	VHL;VHL;	1.24972	0.0300171	0.59954	0.0152611	0.041148	15.827	15.661	23.7752	45.7019	16.4088	23.0085	4.15346	3.09563	2.95737	2.24661	6.98526	13.6364	9.87865	13.3491	4.57672	4.4671	0.724127	1.55434	0.619622	1.2045	34.8797	23.0278	4.67812	7.96595	37.3831	58.049	187.964	298.007	0.309545	0.332266	0.301915	0.280641	0.193081	0.0551796
AP957	70	35	chr19	10243049	10243116	GAATCCAGACCCTGCATACCTC	CCTACCCTTTTTTAAAGCTGCAATC	GAATCCAGACCCTGCATACCTCcacgtgtggccttgggctataGATTGCAGCTTTAAAAAAGGGTAGG	68	ICAM1;	1.24944	0.04044	0.59954	0.0252822	0.0718626	10.4398	21.3344	10.8049	41.6096	9.7106	14.7395	1.55188	2.13164	2.01953	1.62112	2.87591	12.3365	4.26936	9.15691	1.87127	5.99958	1.49902	4.4225	0.514784	0.49341	1.51995	3.12718	10.0491	13.992	11.9093	17.4464	29.7336	42.3668	0.122931	0.226953	0.221683	0.21079	0.123728	0.0972083
AP1041	71	96	chr2	113257	113358	CCAGCACTGCCTCTGTCACTC	GGAAACTGTCCCAGGTCAGGT	CCAGCACTGCCTCTGTCACTCtcgcccacgtggatgtggaggaagagggggcgggagcaaggggcgggcaccctcccttcaACCTGACCTGGGACAGTTTCC	102	PDCD1;	0.908758	0.0379943	0.642571	0.0413313	0.0453772	16.2957	39.9106	45.7315	63.8623	38.8705	50.2552	1.92709	1.71322	2.37252	2.11545	1.91378	6.7188	2.37252	6.91247	0.990633	5.89943	1.41071	4.05214	0.788887	0.842235	0.874434	2.57728	25.1311	21.3542	21.0598	24.9148	36.1625	35.2349	0.584029	0	0.70383	0	0.329452	0
AP1583	72	71	chr19	54683156	54683232	ACTTTGATTTCACGTGGAGGTGT	CCGCAGAAAGGCATTGAGA	ACTTTGATTTCACGTGGAGGTGTtaatcggggtcccctgcagctccggttcttttaatTCTCAATGCCTTTCTGCGG	77	RPL13A;	1.20293	0.0813214	0.679209	0.0155211	0.0611538	7.22499	29.7689	13.911	24.8726	7.67811	11.4152	1.24228	2.93983	1.17527	1.88653	10.0074	20.4742	16.484	19.1031	1.94935	8.3151	0.878427	3.17275	0.597575	0.459971	18.9352	34.4333	0.455285	0.464964	6.60242	6.12935	107.858	141.605	0.131094	0.125642	0.188174	0.183265	0.127094	0.227005
AP761	73	78	chr6	143812894	143812974	TTATTTCGCAGTCCTGAAGGGA	ACAATCGGCGTCTCGCAT	TTATTTCGCAGTCCTGAAGGGAgtgagggaaggaagtaaaagggcagaggaaataatgaatgaATGCGAGACGCCGATTGT	81	PEX3;	1.4449	0.0352051	0.698304	0.0337717	0.24765	5.86424	60.0845	8.27321	52.2167	13.81	65.2665	2.1764	10.8447	1.57129	6.9592	2.01663	44.2904	6.32886	44.5984	1.05113	10.1185	0.555533	6.22866	0.486657	1.30127	1.84286	24.2333	1.01834	3.11932	15.4758	32.4224	54.6423	206.346	0.148761	0.567741	0.181998	0.535042	0.11588	0.384974
AP1697	74	26	chr12	10452907	10452973	TCATTATGTTTTCCTGTGCACGT	GGGAGATAGAGAGTTGATGAGAAGGTT	TCATTATGTTTTCCTGTGCACGTgagttctcttgtacgtaAACCTTCTCATCAACTCTCTATCTCCC	67	KLRK1;KLRC4;	1.32604	0.02022	0.703162	0.0449008	0.081125	8.74048	6.2125	24.163	16.5553	15.757	6.81247	0.845404	0.50625	0.893607	0.39375	22.7487	15.9533	28.5954	15.0928	7.93215	4.54974	2.70891	1.95312	4.78125	1.41875	24.0458	17.2173	3.42188	1.69375	5.89062	57.9125	48.0938	19.4187	0.1875	0	0.265625	0	0.25	0
AP2851	75	97	chr19	1390121	1390214	GGAAGGTGTAGCCCCTGTCTG	GACCCAGCCGACCTCCA	GGAAGGTGTAGCCCCTGTCTGtagcccacgtgacttagaataaggggctgcgttagactccttagattttaagggcggTGGAGGTCGCTGGGTC	94	RPS15	1.3938	0.00402144	0.72	0.0280865	0.0602822	3.78065	9.73921	0.394647	0.335257	0.767711	0.558762	0.999055	1.3522	1.50382	1.12311	4.9886	16.1578	9.97721	15.0758	0.751912	3.30388	0.241256	0.843325	0.554246	0.857523	11.6208	30.9992	1.46028	1.58689	18.109	12.5026	116.053	172.944	0.142138	0.192943	0.270806	0.2136	0.405668	0.255101
AP845	76	124	chr17	77094405	77094569	GCCCCACGTGTCCCTG	GGCAGCGGCGACTGAGA	GCCCCACGTGTCCCTGcccggcgggccaatgggtgcccggctttcggaaagatcgccatatatggacatgttctggggccgcgcgcgccgccgggccgcgcgggcgcgccgcttccgcttaaataacggcgggggaggccgcggtcggTCTCAGTCGCCGCTGCC	165	ACTG1	0.648748	0.0125335	0.758872	0.0775021	0.286206	9.52715	9.11924	3.75305	8.80657	3.0771	3.83003	1.71957	2.46044	1.60441	2.88569	7.956	16.0992	11.4086	13.2591	1.71957	3.83417	3.25362	3.78138	0.345577	0.41879	16.3594	19.6835	0.522875	1.04371	11.3297	16.8996	107.043	96.9329	0.514989	0.876565	0.772706	1.06074	0.533757	0.907962
AP947	77	84	chr5	112101352	112101459	GAAGCAGCTGTGTAATCCGCT	AATACAGCCACATGTCGGTCAC	GAAGCAGCTGTGTAATCCGCTggatgcggaccagggcgctccccattcccgtcgggagcccgccgattggctgggtgtgggcgcacGTGACCGACATGTGGCTGTATT	108	APC	0.941872	0.0317286	0.769465	0.0285474	0.0755119	3.23592	6.94067	6.73818	12.2318	6.54954	5.33511	0.820274	1.0105	0.867044	1.26144	2.06219	6.75088	2.17977	6.12655	1.26943	2.72277	0.922856	1.59668	1.27434	0.993755	2.14976	3.87736	2.47144	1.92258	19.2152	15.4023	47.9739	48.3376	0.160097	0.276077	0.244921	0.300559	0.0997361	0.187252
AP2191	78	28	chr17	34609805	34609876	CCAGCTGACTTCCGGTTACAG	TCCGACTTCCTACTAGACATGCG	CCAGCTGACTTCCGGTTACAGataaccacgtgattgggaacccttgctgCGCATGTCTAGTAGGAAGTCGGA	72	RPL19	1.69721	0.0708999	0.785633	0.0382442	0.031591	7.28554	4.25719	27.2165	13.8306	24.7334	8.90406	0.982844	0.554747	0.929828	0.472996	8.48571	6.82061	8.31107	4.31662	1.58561	1.37545	2.68521	1.29226	0.36104	0.0683861	0.755255	0.566403	0.863849	0.393605	12.2528	4.25719	36.6321	11.4709	0.37311	0.13547	0.497903	0.177209	0.240151	0.125494
AP2919	79	61	chr19	52426613	52426664	ACTTTGTGGACCCTGGAACG	CCCAGCGATGCGTACACAG	ACTTTGTGGACCCTGGAACGcccgtcggtcggtCTGTGTACGCATCGCTGGG	52	BBC3	1.4484	0.0306478	0.802141	0.0354642	0.065721	16.407	42.8891	48.6812	66.4359	39.5462	45.1195	1.20267	3.3419	0.798986	1.75675	7.81498	5.90757	7.92407	5.36012	7.29163	4.8617	8.97705	5.10682	0.71287	0.340883	2.03671	1.87114	9.21543	14.0007	9.29363	13.2914	10.17	11.2545	0.13674	0.215191	0.204766	0.281979	0.164609	0.252758
AP1591	80	70	chr1	11800455	11800589	GCAGCCACTCCTGGTCTCA	CCATCTTCCTCCTTTACTGCCA	GCAGCCACTCCTGGTCTCAgtcccagagctcgagagggccacgtgaccgtcccggggccagtcacgtgaggcgcagatcctggctgggagggggttggtagaggggtccagagTGGCAGTAAAGGAGGAAGATGG	135	CLCN6;MTHFR;	1.30212	0.0221266	0.807721	0.0361017	0.11833	6.13831	17.0829	5.41625	15.2605	3.7282	10.0731	0.839639	1.80811	0.893687	1.91121	7.29972	14.7688	7.2493	11.996	1.63336	3.30462	2.09629	4.33035	0.561874	0.447658	2.67185	5.22157	0.448966	1.11268	4.4935	4.27073	103.813	149.55	0.266507	0.520568	0.444864	0.563484	0.26761	0.409231
AP2195	81	72	chr11	8661321	8661456	ACAGCCATCCAGACTGAGGAAG	CGATCTCCAGACTAGCTAAGCACC	ACAGCCATCCAGACTGAGGAAGacccggaaacttaggggccacgtgagccacggccacggccgcataggtaagtgccggcttcccctcggggtgggccttgggctctcttcgGGTGCTTAGCTAGTCTGGAGATCG	136	RPL27A	1.58745	0.0803214	0.842021	0.0185203	0.0344706	7.52899	51.487	0.179352	0.2855	0.0986817	0.0748038	0.791388	5.4119	0.928167	3.93438	8.29624	33.0398	15.2682	32.585	4.69934	8.61073	0.796892	3.80036	0.721659	0.548866	13.2917	39.0198	0.680793	1.09787	13.0182	10.749	186.426	253.552	0.128019	0.26635	0.133686	0.258889	0.113957	0.294471
AP373	82	88	chr12	56431905	56432052	AGGCATGTGTCATGTGTGATCTT	CCGCTCCCAGTCTTCCTTG	AGGCATGTGTCATGTGTGATCTTtgtgcggggcgcgattgtcccaaaggaaaaagcgttttctattgcagggcctcacgtggctggaggggttggtattgagtcattgtgttatctctggggccggcccCAAGGAAGACTGGGAGCGG	148	CDK4	3.49887	0.033771	0.842021	0.0304909	0.0660051	9.65153	31.6619	14.5383	33.7499	19.7546	21.7697	1.43471	3.49351	1.91954	3.14852	6.59219	24.8414	17.7624	25.7175	1.18983	6.38495	0.966444	2.5931	1.55895	1.56828	18.0104	45.0881	4.86368	2.98459	25.2946	19.7623	90.5572	146.492	0.194855	0.227236	0.300367	0.299758	0.209833	0.263918
AP1007	83	29	chr11	3819590	3819655	ACCTAGCACTTAGCTCTCTCCACG	TCCATATCCTTCGTTCAGCACA	ACCTAGCACTTAGCTCTCTCCACGtggtaggcgctcagaaacttTGTGCTGAACGAAGGATATGGA	66	RHOG	0.943189	0.0526263	0.859714	0.0301335	0.041479	6.85714	5.12746	13.2345	7.10736	8.26601	5.6836	0.918662	0.767503	1.17903	0.640932	3.2889	3.33629	3.85734	2.69119	0.627465	0.964761	1.45156	0.658951	0.64023	0.17716	1.17903	0.900154	7.80627	3.49438	7.55591	3.85905	10.0394	4.22293	0.274359	0.0851615	0.362237	0.1147	0.131794	0.0704534
AP541	84	86	chr16	2037804	2037854	TCCTCGCGCTCAAGGC	CCGGGATGTGTAGTCCGC	TCCTCGCGCTCAAGGCggtcatgccggactcctGCGGACTACACATCCCGG	51	TSC2;NTHL1	0.92818	0.0412898	0.877778	0.0589148	0.173346	5.53933	18.9937	7.97344	21.001	9.11655	10.048	1.30108	1.98268	1.50495	1.92846	5.81473	12.0207	8.45446	10.4646	1.28317	2.72726	0.789884	1.78689	0.827116	0.672563	2.11361	3.08967	1.92588	1.38412	7.9984	5.53066	84.4316	96.1658	0.235524	0.438837	0.414665	0.474683	0.23856	0.467984
AP1705	85	115	chr16	88281317	88281367	CTGAGAGGCCAAGCCACG	GAGCCACGATCTGTTAATGATTCTT	CTGAGAGGCCAAGCCACGtgttcagtAAGAATCATTAACAGATCGTGGCTg	51	CDK10	1.17372	0.0424506	0.896222	0.0129435	0.0552782	9.9094	16.9161	27.4827	20.1797	23.7238	15.435	1.33681	2.3462	2.5294	2.60327	5.65214	8.0018	10.6206	7.83712	1.10099	2.29791	0.444051	0.790219	1.33146	1.02117	6.09995	7.46594	5.56495	3.6903	16.2098	17.5126	53.4011	59.7275	0.208456	0.157296	0.198153	0.152588	0.161934	0.0916899
AP735	86	32	chr9	34627312	34627395	CTCTCGTCTGATCGTGGAGCT	GCATTCACGAACACCCACTG	CTCTCGTCTGATCGTGGAGCTgcggcggctgcacccaggccacgtgctgcccgacgaggagctgCAGTGGGTGTTCGTGAATGC	84	OPRS1	4.83092	0.0396078	0.902456	0.0218563	0.00323434	4.75282	5.04897	20.0931	12.3001	21.5506	9.46099	0.985402	0.523401	1.71568	0.635511	5.31027	6.57043	14.1113	5.29998	4.75282	2.33916	1.02725	0.898748	1.10327	0.035505	6.40316	2.22837	1.03763	0.463035	87.3529	12.432	157.454	79.121	0.656738	0.153849	0.312732	0.0884319	0.688011	0.138167
AP945	87	74	chr4	57142864	57142927	CGCTACTGTTGGGTGCTGG	GCCTGGAAAGCTGTATTTGCTG	CGCTACTGTTGGGTGCTGGaaaataacggagatttccacgtgCAGCAAATACAGCTTTCCAGGC	64	PAICS;PPAT	11.0374	0.0652412	0.902456	0.0756546	0.140544	2.47669	8.38801	3.52808	10.5178	4.69669	5.50723	0.70633	1.23827	0.951591	1.36446	4.65382	15.015	5.76937	14.0094	1.0632	3.17846	1.23835	3.80614	0.420546	0.213705	0.677557	1.13157	0.527554	0.83086	7.20208	9.37181	78.163	58.8238	0.393578	0.267701	0.446912	0.390381	0.295496	0.259699
AP827	88	91	chr4	185771140	185771213	CCCCGACTCGGACGTTCT	CAAGCAGCGGCTCGTGA	CCCCGACTCGGACGTTCTagccgcacgtgcgggcgcccctgggtgcgagccgcggacTCACGAGCCGCTGCTTG	74	IRF2	0.597509	0.0634572	0.927827	0.051164	0.145238	0.788129	14.2749	12.0884	23.6761	7.82852	8.4567	0.100586	1.50046	0.0875653	1.25302	10.9019	16.0601	13.6091	15.2995	2.72547	5.59162	3.26369	5.4468	0.828885	1.04629	2.84121	3.69457	0.586253	1.0744	3.82777	4.39361	137.807	107.293	0.169164	0.335387	0.283671	0.345126	0.23319	0.226538
AP961	89	90	chr1	109874658	109874807	ACGTGGCCTACCAGCCTCT	GGCACTGAGATGGGGAAAGT	ACGTGGCCTACCAGCCTCTcgattgcagggttgggtggtcgcgacaccggggtcgccttgaggccagtccggctgccgaggtctgcgggagtccacctccggccagctggcaattttgaaagactgccttACTTTCCCCATCTCAGTGCC	150	AMPD2	1.18284	0.149885	0.927827	0.0325422	0.0795728	8.41046	21.3286	9.33011	23.6952	18.2254	15.2175	0.980904	2.25748	1.02256	2.04871	5.98846	14.268	10.3545	16.6185	1.74374	4.70669	1.43613	3.08381	1.19891	0.764119	6.28618	8.90561	0.398149	0.770865	26.7633	0.0161169	187.687	157.01	0.110713	0.238677	0.257822	0.261699	0.170585	0.157343
AP407	90	104	chr4	100207457	100207591	TACTCACGCAGCCGCAGTC	TCGCACAACCGCTCCAG	TACTCACGCAGCCGCAGTCttgcgcaggtgccgccagggccaaacggacatatccgtcacgtggccagaagctggccaatccggtttgaatctcatttttttcctcttacccccccttCTGGAGCGGTTGTGCGA	135	EIF4E	2.13925	0.0814426	0.940779	0.017822	0.0753429	1.46957	3.58584	1.69872	5.41445	1.46757	1.97962	0.388341	0.571296	0.505364	0.579271	1.92572	16.0256	1.61933	11.022	0.357346	2.48339	0.372521	3.66118	0.1085	0.178757	0.936529	1.56083	0.207184	0.510399	0.309524	18.9231	7.7619	278.654	1.66667	0.319893	0.178571	0.378787	0.714286	0.31719
AP747	91	76	chr1	12057581	12057745	GGCCATTCAAACAGCTAAGGG	CAAAAGTGGTTGTTCCTCCGA	GGCCATTCAAACAGCTAAGGGaggcgtctcctagtgtgccttttcctgagtcatctctgcacgtgtttgcccccttttttcttcgctgcttgtagctaagtgttcctggaaccaatttgatacgggagaactaaggctgaaaccTCGGAGGAACAACCACTTTTG	165	TNFRSF8	ND	0.0276214	0.953912	0.0191438	0.0575829	2.70755	21.6241	4.23967	12.9352	3.64441	6.70895	1.13838	2.43609	1.42108	2.19553	1.76172	9.02902	2.26104	9.28286	1.54434	6.38448	0.284596	2.68434	0.338126	0.378306	4.98291	10.8121	6.57226	7.13253	23.5391	27.946	15.8563	36.3673	0.169165	0.512385	0.247473	0.384471	0.107361	0.352581
AP991	92	92	chr8	11388028	11388111	AGGGTTCTGGACATTGTTGTGA	TGTGAATGTGGCTAATTGCTTTAAG	AGGGTTCTGGACATTGTTGTGAgccctctgctaccacgtggagaagatcagctttgggaTTTAAAGCAATTAGCCACATTCACA	84	BLK	0.937025	0.0285954	0.960547	0.00380927	0.04717	9.85298	24.7898	24.0935	58.029	18.2812	38.352	0.758153	1.93412	0.624408	1.6491	1.13332	3.58426	1.29285	3.12028	1.01435	3.05607	1.2575	3.4145	0.190667	0.24047	0.172009	0.37937	5.83632	12.9636	10.3428	0.785496	6.10741	0.953745	0.0799977	0.0937597	0.0923329	0.106938	0.0516085	0.0864757
AP1891	93	107	chr18	44732573	44732640	GTTTGCGAAACACAATCGCTT	TCGTCACGTGGCCGTCTA	GTTTGCGAAACACAATCGCTTtttttttttttttaaagcgacagggtgtcTAGACGGCCACGTGACGA	68	SMAD7	2.59486	0.0264962	0.967228	0.0220067	0.140133	3.44576	4.54386	5.41782	13.9429	3.85895	9.78603	0.576272	0.964912	0.64834	1.75439	3.35154	10.4456	4.01339	5.91682	1.00335	2.55766	0.989535	2.68481	0.285295	0.253868	0.407486	1.16863	0.563065	0.924328	6.12548	69.7895	11.1953	205.754	0.265545	0.441286	0.489684	0.338733	0.241579	0.227681
AP249	94	105	chr11	9552019	9552078	TCCGCTCTCCTGTCCTCG	GCTGTCGGCTCAGGAAGCT	TCCGCTCTCCTGTCCTCGgccccgtccccagggccgcgatgAGCTTCCTGAGCCGACAGC	60	WEE1	1.10151	0.0356965	0.98073	0.0254386	0.124729	5.57311	29.9898	0.542796	1.1145	0.822725	2.88066	0.83421	2.82138	1.28208	5.30149	0.619202	39.027	1.16351	38.7574	0.164765	12.1796	0.0889096	7.29243	0.273004	0.510269	3.22318	87.2086	0.339073	2.00159	1.14729	20.7729	25.2573	248.715	0.112236	0.210554	0.14899	0.259283	0.0931445	0.282741
AP1749	95	89	chr21	26464347	26464427	GGCGAGAGACATTCAGACAGG	GGACTGGCTTTAGGGACGCT	GGCGAGAGACATTCAGACAGGggggaagggggaaggagcacgtggggaaaaccgaaaacgcAGCGTCCCTAAAGCCAGTCC	81	APP	2.01398	0.0120229	1.00134	0.032406	0.0782415	6.66091	27.2727	0.00552294	0.16874	17.5911	16.9264	1.29749	2.36098	1.0686	1.90447	8.48973	21.1032	11.5973	20.5261	2.02191	5.73339	1.21902	4.05412	0.866292	0.900363	6.08695	11.0762	0.507237	0.617188	4.70981	5.61623	130.298	210.747	0.267492	0.176958	0.252247	0.0216903	0.153799	0.276655
AP1567	96	13	chr2	201948479	201948576	GCCAGGGTGGTTATTGAAAGTAGA	GAGTCCCCTAACCTGCCTAACTC	GCCAGGGTGGTTATTGAAAGTAAAagaaacttcttcctgggagcctttcccacccccttccctgctgagcacgtgGAGTTAGGCAGGTTAGGGGACTC	98	CASP8	1.04796	0.0718897	1.0083	0.0210215	0.128847	11.9405	19.4745	20.7577	67.3906	15.916	26.2325	0.971164	0.968293	1.6909	0.781066	7.0021	17.1902	7.66235	10.7295	4.88307	7.80023	5.4181	8.47678	0.246181	0.214042	0.249617	0.254108	1.28175	2.14757	8.21231	0	5.23354	4.80645	0.245076	0.377134	0.332213	0.415899	0.206539	0.319035
AP2057	97	93	chr3	197296664	197296734	CGTGGCTGCTCCAGGAAGT	GAAGGTTTAGGAGCCCAAGGTC	CGTGGCTGCTCCAGGAAGTcgccccagggaacggctgggattcgtgggtGACCTTGGGCTCCTAAACCTTC	71	TFRC;	2.48278	0.0744248	1.02238	0.0264326	0.103965	5.29364	21.6569	13.7713	26.0235	10.4059	16.5826	1.10516	2.10929	1.24337	2.50838	14.0672	36.1709	20.1717	33.5155	3.28129	9.75917	1.62931	4.58448	0.526665	0.712652	22.8522	37.4465	0.737048	1.01808	12.5035	5.41424	211.463	160.537	0.295966	0.418557	0.39951	0.423561	0.271302	0.298023
AP773	98	123	chr15	86983107	86983183	CGGTAGCCCAGGAGATGGA	TCTAGTTTGTTATCAAGTGAAGTCAGGG	CGGTAGCCCAGGAGATGGAgcagcccagcccacgtgcccggccttccgcCCCTGACTTCACTTGATAACAAACTAGA	77	ISG20;	0.366839	0.0544822	1.03665	0.0591733	0.179427	23.2018	17.8428	47.4968	52.417	30.0685	17.0291	2.10842	2.01011	1.81022	1.8755	6.94592	0.0692172	8.31759	5.96811	2.0366	3.04676	3.30847	2.96344	1.31445	0.85665	1.16972	2.081	5.03053	7.29936	25.2142	21.9671	80.2353	36.1838	0.422071	0.31164	0.495064	0.402238	0.326861	0.330844
AP1789	99	116	chr1	221921396	221921458	CGTGTAGATCTGTAGTTACGCATTGTAG	TCTCCGTAGCTCCATCTTCTCC	CGTGTAGATCTGTAGTTACGCATTGTAGtaactggtgtgtgGGAGAAGATGGAGCTACGGAGA	63	LBR;LBR;	0.735619	0.0326206	1.05843	0.0240978	0.0549052	6.76644	15.5755	33.2163	25.7604	23.0127	16.328	1.99778	2.25199	1.92973	2.1158	12.1123	14.432	15.1201	14.8378	4.22338	5.58363	2.65442	3.09771	0.956512	0.674675	25.2532	31.3676	1.70321	1.3654	30.0384	25.4831	152.043	87.4989	0.311147	0.147806	0.479417	0.278602	0.265991	0.162386
AP811	100	101	chr4	101228974	101229026	GTGCTACATACCGAGGAGACTTCA	GGTCCCCTAGCAGGGCTCTA	GTGCTACATACCGAGGAGACTTCAcgtggtctcTAGAGCCCTGCTAGGGGACC	53	H2AFZ;	1.18722	0.0349619	1.07321	0.0219193	0.0982723	5.95513	20.1412	9.4117	35.7751	9.90301	13.3687	0.916453	1.97531	0.968707	2.03084	8.77946	26.3929	12.0765	27.1349	1.87142	6.78372	1.54128	6.2423	0.68367	0.844741	0.975445	1.85585	0.771265	1.28575	5.95513	9.07613	102.121	151.385	0.186691	0.245345	0.246233	0.37022	0.154632	0.258443
AP243	101	75	chr12	6547652	6547727	AACGATTCTGTGGCGAGTGC	CCGAGAGTGCCCTTCGG	AACGATTCTGTGGCGAGTGCcggccgaaagctaggtccggattgcacgtggagggccgcCCGAAGGGCACTCTCGG	76	NOL1	2.56415	0.0831539	1.07321	0.0209438	0.114032	4.8856	21.8575	15.4537	31.3952	5.75832	23.3016	1.04865	2.18868	1.15552	2.47952	6.53658	22.0096	9.57011	24.2524	1.32734	4.85697	0.845886	3.48234	1.0205	0.750836	2.905	4.89076	0.901076	1.69468	7.82742	67.1846	147.906	120.264	0.228738	0.624677	0.368302	0.703164	0.153343	0.647332
AP241	102	110	chr20	39090508	39090665	CAGCTCTGCCCAAGATTGCT	CCCTTCCTCTCCAGACGCTT	CAGCTCTGCCCAAGATTGCTgggtcccgccgcggcctttaaaggcccaccacgtggctgcgcggccagccctggtccggaggcggtgcccgggtggcgcctgcgcactgcctagcagaggggctggggttccgagaaaAAGCGTCTGGAGAGGAAGGG	158	TOP1	0.878009	0.055627	1.08819	0.0191559	0.0771218	2.29258	8.95692	3.21569	6.33677	3.289	4.78538	0.465539	0.612594	0.614283	1.16716	3.08865	6.69462	3.19757	4.60437	0.735591	1.76908	0.79387	1.75686	0.398398	0.42306	0.91826	2.06051	2.57878	3.25404	19.2525	6.60245	41.2687	4.32591	0.409836	0.53417	0.606557	0.807756	0.377049	0.43411
AP1791	103	30	chr17	59363038	59363123	CACGTGGTGATGGGCTCA	GTTTGCTCCTATGCCCAGCT	CACGTGGTGATGGGCTCAggagcctgtggccccagttcctctcctgcctggagagcatcaggctgAGCTGGGCATGAGGAGCAAAC	86	CD79B	0.726407	0.0519018	1.24137	0.0176907	0.00665961	69.0014	62.6162	58.8442	60.453	51.7896	55.0487	5.76993	3.85859	3.80673	2.34343	20.3725	36.2121	24.2272	28.6061	10.5455	11.8586	5.16423	9.76768	0.319921	0.37248	16.3198	32.4141	0.465911	0.852148	0.21742	0.456395	29.2133	32.6352	0.667362	1.68542	1.12138	1.77328	0.852105	2.72456
AP1099	104	14	chr12	52961268	52961351	TCCCAACTCCAGCATACGG	TGTACCTAGCACTTATTGTTCGTTCAG	TCCCAACTCCAGCATACGGcctcccttgataggcagaagcacgtgtcttgttgcgacCTGAACGAACAATAAGTGCTAGGTACA	84	HNRPA1;CBX5;	1.81807	0.155171	1.25	0.00749214	0.0901688	5.24471	27.2644	8.22239	31.8882	4.65271	9.36188	0.768897	2.32777	1.12573	1.89073	6.06649	21.54	8.28708	19.0134	1.88017	7.61554	0.742706	4.31376	0.680982	0.611104	12.3879	17.2551	0.958927	0.795339	8.4612	7.93894	102.598	127.023	0.165755	0.203654	0.169149	0.255842	0.202495	0.283501
AP1107	105	79	chr1	8873702	8873857	GAGGCAACATGACATGGACTAGAG	TGCTGCGGTGAGAATCAGG	GAGGCAACATGACATGGACTAGAGagagaatgaattaacactggggaagcacgtgggggcgcgccggacacctagaaggcactcaaaaagtatgaggtagaattaaaggaaagtgaaccttcctttggctgtctcggCCTGATTCTCACCGCAGCA	156	ENO1;	3.66706	0.0652412	1.25	0.0156225	0.053733	8.50965	15.9392	23.4242	37.599	13.9276	30.0492	0.985617	0.830409	1.28262	0.768897	2.63737	20.5987	3.52861	14.5706	0.93245	8.42711	0.93245	5.75135	0.98256	0.437191	0.543028	1.76846	1.92265	2.40041	17.4978	16.6185	42.787	38.9815	0.188039	0.210931	0.354927	0.165874	0.198364	0.167873
AP1699	106	102	chr4	17189683	17189733	CCTGACTCGTGTTGCTTCCA	AGGAATAGACGCGTAGACCTGTG	CCTGACTCGTGTTGCTTGCAcgtgcgcgCACAGGTCTACGCGTCTATTCCT	51	QDPR	1.33951	0.055627	1.25869	0.0264481	0	5.3481	6.88571	2.88583	8.11513	8.7366	5.92294	0.784056	0.538095	1.23031	0.528571	5.61399	2.83523	8.87058	3.92711	2.26424	0.909703	0.951996	0.728735	0.315318	0.904762	2.73024	1.20036	0.897427	0.733333	2.26424	5.31429	7.45924	8.47619	0.779528	0	0.0944882	0	0.685039	0
AP823	107	36	chr17	44847324	44847374	TGTAGTTCATCTGCTAAGTGCCG	GGTGGCTTAGAACCTCACCCT	TGTAGTTCATCTGCTAAGAGCCGcagaaccAGGGTGAGGTTCTAAGCCACC	51	PHB	2.35806	0.0474295	1.25869	0.0390467	0.296881	1.35096	9.19578	0.67548	1.07996	2.75869	4.2017	0.652471	1.52729	1.15989	2.60444	2.27203	6.63903	3.34959	4.76003	0.398868	1.38604	0.354531	0.732536	0.426744	0.445343	1.53048	2.55084	0.417199	1.15193	2.87584	3.55777	28.5216	37.556	0.315658	0.697419	0.544577	0.828188	0.32228	0.528342
AP2389	108	108	chr22	38240920	38241016	TGGGCATAAACGGTTGGG	GCAGCACAGACGCATCCTT	TGGGCATAAACGGTTGGGgcgtcaaagggagggagggaagggagcgggcgggaggagacggtcacgtggtcgcggcggAAGGATGCGTCTGTGCTGC	97	ATF4	2.55869	0.122591	1.26745	0.0600703	0.138333	19.0394	30.4798	2.86973	2.7698	2.00127	1.55809	1.52723	1.74084	2.02921	1.4843	19.4395	26.9046	20.8347	19.29	5.10148	6.58773	5.94187	7.61995	0.626184	0.313144	9.19543	5.89618	0.468271	0.574171	0.423642	17.9951	18.2638	20.7407	2.09621	0.690451	2.70142	0.545282	1.59611	0.382325
AP897	109	121	chr5	6686179	6686256	GAAACCAAGGCCCCACGT	TGCGCTTTGGGCTTATTCC	GAAACCAAGGCCCCACGTgtccgggcctggtcctttcggggacctttggggaccgtccaGGAATAAGCCCAAAGCGCA	78	SRD5A1;NSUN2	0.684366	0.0909948	1.27627	0	0	35.9394	93.6324	48.6325	165.593	34.7279	30.3602	4.10532	6.67578	4.13387	5.93372	45.1763	104.614	52.2549	80.9487	11.8556	34.0347	10.0387	34.0347	1.45318	9.00717	36.6946	43.9849	1.74382	0.115614	35.4446	18.4934	379.378	285.815	0.648356	1.08079	0.890409	1.58528	0.364971	1.26522
AP1467	110	87	chr8	99198623	99198673	ACGTGGCCTGGAGCGTC	GCTCGTGCGGCATTCTG	ACGTGGCCTGGAGCGTCgccgaaactacagttccCAGAATGCCGCACGAGC	51	POP1;HRSP12	2.70413	0.114382	1.33046	0.0370949	0.164192	2.57808	7.51116	2.78923	9.52472	2.7004	4.42697	0.924212	1.6122	0.930641	1.89085	5.52623	15.0223	7.60156	13.1686	0.89273	2.32791	0.530821	1.53585	0.518812	0.437744	2.15292	5.05964	0.508297	1.04482	3.3783	3.52845	76.9738	84.392	0.274542	0.477256	0.482429	0.848078	0.320962	0.695326
AP1137	111	77	chr9	110098669	110098806	ATACTTCCCGGTCACCGTTACTC	GGCCTGAATCGAACACGC	ATACTTCCCGGTCACCGTTACTCagcactttgtggggttcacgtggctgggggggccggggcgtggcggcccttttcgaggaatccagccctgcctgggcggtccccatctcgagcgtggGCGTGTTCGATTCAGGCC	138	TXN	ND	0.0352051	1.33972	0.0230123	0.0960213	3.64197	9.5633	4.52963	14.4747	5.6092	7.10829	0.596552	0.827889	0.936091	1.17081	4.21263	9.43164	5.91641	10.3928	0.760342	2.59819	0.969102	2.52715	0.604569	0.419553	0.613324	1.12312	1.62782	2.09376	7.38825	12.6479	13.4029	25.2634	0.120373	0.256856	0.227182	0.339534	0.163555	0.215514
AP1531	112	106	chr14	101624576	101624709	GCAACAGCTACCACAGGACCA	GAGCGTGTGAAATCAACATAAAGC	GCAACAGCTACCACAGGACCAggcacacacccggtcaccaccgctggggcccgcgccacgtggctgctagtttccttccacttcccccgctttgtaatgccaggcaagacGCTTTATGTTGATTTCACACGCTC	134	HSPCA	2.61116	0.0670754	1.35842	0.0021283	0.0510332	22.2907	67.3921	36.3314	129.625	30.0412	50.8927	1.71519	4.15402	1.34571	2.53944	3.24534	11.4281	3.70216	11.1929	1.60033	7.133	1.12379	5.22166	0.24576	0.243846	0.231385	0.385421	2.37508	3.43844	12.5396	46.9943	6.01476	35.5842	0.219838	0.290598	0.298979	0.363349	0.169715	0.220951
AP169	113	94	chr8	22158780	22158913	GGAGGAGCTGAGAGGCCACT	CGACATGTTGCCTGGGAGA	GGAGGAGCTGAGAGGCCACTggagggacgcaccgactgggggaccggaaagcaagggggtggggttccgccagggtccgcgtgtcagtcccctctggtgatctcgtcgccccttcTCTCCCAGGCAACATGTCG	134	POLR3D	1.89447	0.0988872	1.40632	0.0256734	0.0640124	13.4286	31.9201	1.06234	1.2028	1.76203	1.63172	1.41151	2.2136	1.8885	2.27583	4.42979	19.3786	5.26794	14.088	1.96869	8.09143	1.98239	6.75705	0.339461	0.182318	0.40255	0.905254	0.365732	0.405784	11.8535	9.62238	143.732	122.479	0.14049	0.363362	0.234771	0.456233	0.112643	0.243647
AP237	114	85	chr12	4251886	4251985	CATCAGGGCGCTGGTCTCT	TGGCGTTTCTTCACCTCCT	CATCAGGGCGCTGGTCTCTccccttcctcctggagtgaaatacaccaaagggcgcggtgggggtggggggtgacgggaggaAGGAGGTGAAGAAACGCCA	100	CCND2	0.775688	0.11	1.46604	0.0276523	0.0820432	25.5419	55.2864	43.2135	91.8599	29.5705	29.085	2.10642	2.80666	2.16564	2.46033	11.4303	24.7414	12.082	17.2539	6.51964	11.6225	8.90609	13.8216	0.669533	0.258462	0.556631	0.811607	5.8127	3.1621	52.1471	19.3593	21.4809	18.8862	0.826189	0.404908	0.899088	0.483627	0.534593	0.302837
AP749	115	2	chr1	45685571	45685654	CTTGCACCGCCCACGT	CTTGGTCACTCACTCCGCAG	CTTGCACCGCCCACGTggccagcgccacctgcctcattgtgcccaggagttctccaaacccgcgCTGCGGAGTGAGTGACCAAG	84	AKR1A1	1.59851	0.138882	1.50726	0.11221	0.0865998	4.07077	0.914664	0.744995	0.275727	0.843993	0.470189	0.605124	0.379274	0.879834	0.470189	4.51681	10.3447	7.59633	8.00964	1.64183	2.95185	2.02133	2.6082	0.640815	0.322407	2.38717	2.62582	1.13728	0.62836	3.12814	3.2072	62.0476	64.0583	0.651477	0.460634	0.661985	0.535777	0.458563	0.472653
AP927	116	82	chr14	19993189	19993325	CAGGTCCGCTACCCACGT	TTCAGACTGCCAGCGAAGC	CAGGTCCGCTACCCACGTgggggctcagcgtgcacccttctttgtgctcgggttaggaggagctaggctgccatcgggccggtgcagatacggggttgctcttttgctcataagagggGCTTCGCTGGCAGTCTGAA	137	APEX1;OSGEP	4.34972	0.0708999	1.53893	0.00721624	0.0754885	3.72933	18	4.68868	21.1915	4.22539	9.92679	1.0132	1.61765	2.12714	1.48529	4.37389	23.1069	7.40715	21.1158	0.632404	5.17031	0.5031	3.29493	0.69686	0.385756	1.23022	2.1144	1.26074	1.13699	12.8966	5.61875	93.6312	78.8069	0.701099	0.309066	1.09746	0.335531	0.621851	0.332294
AP2199	117	99	chr9	133232921	133233025	GACACTCGCCGAGAACACATC	TCAGGCGGACACAGACTGAG	GACACTCGCCGAGAACACATCtgtgtgtgtgacacactgcttgtgtcccctaggactgaacctagggcctgccacgtgccaggcgCTCAGTCTGTGTCCGCCTGA	105	SURF6	3.78421	0.0909948	1.70755	0.0101855	0.0384687	12.902	51.6042	17.1417	52.2126	15.6823	23.8621	2.46148	4.08105	3.8093	2.49398	1.41375	7.56517	1.86545	7.15709	1.33749	8.8727	1.00662	4.37527	0.881579	0.748431	0.742017	1.75245	6.10533	6.84414	18.8897	18.6276	37.2592	37.2553	0.124989	0.221442	0.0255118	0.177588	0.009235	0.171091
AP1439	118	83	chr3	195335592	195335791	GGCAATAAAACATCCTGGCAC	TCATCCGTAGGCTTTAGGTTCTG	GGCAATAAAACATCCTGGCACgtgctccggctccaggcgcgcccacgccggccggctgatgtcaaactgcagctcggctggtgtagctcttaaagggcccgcgggcgccgggggccgaggccgcccgcggggcgaggagggagaggctgcttccttgcccgccacctcaacgcgccgCAGAACCTAAAGCCTACGGATGA	200	HES1	0.698104	0.0285954	1.74343	0	0.0213279	15.6689	33.9051	14.2018	40.7558	11.3716	15.6314	2.53121	4.18718	2.08469	4.40951	8.8142	25.5192	5.97869	16.376	3.91722	5.95258	2.88752	6.07765	1.00666	0.347182	0.632804	1.1515	1.24689	7.35713	46.5137	15.8224	23.5974	22.0476	0.355293	0.702298	2.57587	0.702298	0.414508	8.896
AP1709	119	31	chrX	153555474	153555558	CTTCTGTGGGATGTTTAAGCTCTG	GTAACTGACTGTAGGCTACTGCACG	CTTCTGTGGGATGTTTAAGCTCTGccatagccacgtggtgaaccggaagggaagccgacaCGTGCAGTAGCCTACAGTCAGTTAC	85	DKC1	3.22898	0.0854917	1.74343	0.0206466	0.0712331	2.23807	9.94302	2.70796	14.0268	1.86672	4.16556	0.656221	0.787658	1.45625	1.26952	2.25364	11.4237	3.43963	9.74027	0.67467	4.12376	0.232009	2.11985	0.398513	0.370157	2.31699	3.66538	0.85565	0.990876	7.1714	3.25794	41.9982	42.6349	0.249891	0.265535	0.176339	0.383401	0.350527	0.385192
AP777	120	80	chr2	198189648	198189843	TCCATCACGTGCGACGC	GAGGCGCGGTATCCCAG	TCCATCACGTGCGACGCggatcctggacctcggctgggcgcgggagggacaactcgtggggtttgaatttgggggattgtaaccacttaggcccgctggtgcaacctgcgcctggccgacttcagggaaccggggagggtggtgtacgtgagggaaccgcttttttcccccgcaggcagCTGGGATACCGCGCCTC	196	HSPE1;HSPD1	4.20948	0.093553	1.76777	0.0333883	0.0581773	6.83948	64.754	7.37309	24.8582	4.95181	8.66286	0.89124	4.71674	1.5198	3.00328	8.02158	38.5013	15.2833	31.9299	2.01934	10.9044	1.08214	6.30649	1.03369	1.13737	10.5845	26.1155	0.942636	0.85387	10.8821	4.39797	158.012	169.699	0.159259	0.147314	0.384688	0.224604	0.158829	0.163756
AP1119	121	15	chr19	18543452	18543660	AGAGGTGCAATCGTCTCAAGTGA	GAACCGGAAACCACCTAATCG	AGAGGTGCAATCGTCTCAAGTGActcggcgggcggggcccacaaccggaagcgggtgggcgaccttcacccacgtgcgctgcggcttcgttcgccagcatccaagatggcggcagggcggggcccaaggcgcggcgcgaattgtgacgcaggcgtccggcgtgctccgtgcgcaagcgctttcggcggCGATTAGGTGGTTTCCGGTTC	209	UBA52	1.29736	0.0326206	1.83011	0.0603815	0.174908	3.51053	7.06152	2.60693	4.17034	2.33582	3.50578	1.20722	1.14635	1.98851	1.6966	4.53684	8.88213	4.66439	6.87283	0.679096	1.33877	0.620579	1.06504	0.276377	0.276206	2.20639	4.08661	0.983159	1.40002	5.21146	5.50562	46.2598	39.9716	0.179295	0.16819	0.335337	0.658294	0.0874742	0.224877
AP2287	122	100	chr3	50304450	50304506	CGTGCCCCAGCAGTCATT	GCAGTGGGCAGCGAGC	CGTGCCCCAGCAGTCATTggccacgtgcgtgcccaacttgaGCTCGCTGCCCACTGC	57	IFRD2	8.90202	0.0233883	2.04476	0.0189511	0.0392212	10.7745	30.841	0.888564	0.648006	1.81447	0.850507	1.38468	1.84952	3.78305	1.45126	4.92304	15.421	6.54117	15.6363	1.91793	6.61999	0.371015	2.80272	0.857752	0.366275	13.265	15.421	2.56461	1.24471	6.96535	13.1019	41.6303	35.7821	0.322489	0.385483	0.121312	0.328295	0.657108	0.299944
AP419	123	98	chr17	46586072	46586251	GGGAGTGGGTTAGGTGAGGAGT	CGTCGCGGTCTGACGAG	GGGAGTGGGTTAGGTGAGGAGTtagtgaagagatgagttcagctctaagaggcggcgaggaggatcggatgggaggaggggcagggagcgcctgtggacaagtgcagaccggtcggcgcacgtcccacgccacgtggactcgcctttgtcggtggccgcctttCTCGTCAGGCCGCGACG	180	NME1	4.17312	0.104526	2.34881	0.00260274	0.0486306	3.39934	20.3987	0.455416	0.568627	0.904539	0.803922	0.635188	1.04575	0.685513	0.607843	2.4542	17.1522	4.04252	19.4315	0.609313	6.19165	0.484731	3.31802	0.298536	0.425309	3.10643	7.94653	0.541063	0.598701	7.13669	4.47015	62.0455	68.135	0.176684	0.20276	0.124352	0.239084	0.0621762	0.108159
AP1269	124	81	chr2	232154123	232154267	TTTTGCGACGCGTACGAG	ACTAGGGCCGATACCGCC	TTTTGCGACGCGTACGAGctgggactcgactcctgacgcacgtgcccgggagcgcggcctgccacgtgggccgcgccgcgtgggtcctggaatctccagagggaccgggtgccttgggccgggaaatGGCGGTATCGGCCCTAGT	145	NCL	4.5022	0.195052	3.23088	0.0100962	0.0425572	2.65159	35.4226	2.61944	19.2868	1.98307	7.13419	0.705569	3.00385	1.13042	1.44044	7.92747	59.165	12.7893	56.7549	2.21431	28.1814	1.01879	13.4233	0.520866	0.659086	8.79608	32.2343	1.3474	1.68637	11.0568	6.48305	130.405	178.116	0.157635	0.189428	0.190634	0.131374	0.125055	0.094695
[truncated: 30 more columns]
